# Supplementary material for: 3-Bromo­propyl 2-(2-chloro­phen­yl)-2-(4,5,6,7-tetra­hydro­thieno[3,2-c]pyridin-5-yl)acetate
Source: Acta Crystallogr Sect E Struct Rep Online. 2010 Dec 24;67(Pt 1):o221. doi: 10.1107/S1600536810053134 (PMC3050151; doi:10.1107/S1600536810053134)
Supplement: Supplementary file 1 [file e-67-0o221-sup1.cif]

##############################################################################
###                                                                        ###
###        Electronic paper (Acta Crystallographica Section E)             ###
###                                                                        ###
##############################################################################
#                                                                            #
# This CIF contains the data in a paper accepted for publication in Acta     #
# Crystallographica Section E. It conforms to the requirements of Notes      #
# for Authors for Section E, and has been peer reviewed under the auspices   #
# of the IUCr Commission on Journals.                                        #
#                                                                            #
# Full details of the Crystallographic Information File format               #
# are given in the paper "The Crystallographic Information File (CIF):       #
# a New Standard Archive File for Crystallography" by S. R. Hall, F. H.      #
# Allen and I. D. Brown [Acta Cryst. (1991), A47, 655-685].                  #
#                                                                            #
# The current version of the core CIF dictionary is obtainable from          #
# ftp://ftp.iucr.org/pub/cif_core.dic. The current version number is 2.4.    #
#                                                                            #
# Software is freely available for graphical display of the structure(s) in  #
# this CIF.  For information consult the CIF home page http://www.iucr.org/  #
# cif/home.html                                                              #
#                                                                            #
# This file may be used for bona fide research purposes within the           #
# scientific community so long as proper attribution is given to the journal # 
# article from which it was obtained.                                        #
#                                                                            #
##############################################################################
                                             
data_global
_audit_creation_method     'SHELXL97'
_journal_date_recd_electronic     2010-10-14
_journal_date_accepted     2010-12-17
_journal_name_full     'Acta Crystallographica, Section E'
_journal_year     2011
_journal_volume     67
_journal_issue      1
_journal_page_first     o221
_journal_page_last     o221
_journal_paper_category     QO
_journal_coeditor_code     RK2241
_publ_contact_author_name     'Deng--Ke Liu'
_publ_contact_author_address
;
Tianjin Institute of Pharmaceutical Research
Tianjin
300193
People's Republic of China
;
_publ_contact_author_email     liudk@tjipr.com
_publ_contact_author_fax     '86-22-23006856'
_publ_contact_author_phone     '86-22-23006856'
_publ_section_title
;\
3-Bromopropyl
2-(2-chlorophenyl)-2-(4,5,6,7-tetrahydrothieno[3,2-<i>c</i>]pyridin-5-yl)\
acetate
;
loop_
    _publ_author_name
    _publ_author_footnote
    _publ_author_address
    'Ji-Fang Chen' ?
;
Materials Science and Engineering
Tianjin Polytechnic University
Tianjin 300160
People's Republic of China
;
    'Ying Liu' ?
;
Tianjin Institute of Pharmaceutical Research
Tianjin  300193
People's Republic of China
;
    'Jing-Yang Wang' ?
;
Tianjin Institute of Pharmaceutical Research
Tianjin  300193
People's Republic of China
;
    'Deng-Ke Liu' ?
;
Tianjin Institute of Pharmaceutical Research
Tianjin  300193
People's Republic of China
;
data_I
_chemical_name_systematic
;
3-Bromopropyl 2-(2-chlorophenyl)-2-(4,5,6,7-
tetrahydrothieno[3,2-<i>c</i>]pyridin-5-yl)acetate
;
_chemical_name_common     ?
_chemical_formula_moiety     'C18 H19 Br Cl N O2 S'
_chemical_formula_sum     'C18 H19 Br Cl N O2 S'
_chemical_formula_iupac     'C18 H19 Br Cl N O2 S'
_chemical_formula_weight     428.76
_chemical_melting_point     ?
_symmetry_cell_setting     monoclinic
_symmetry_space_group_name_H-M     'P 21/n'
_symmetry_space_group_name_hall     '-P 2yn'
loop_
    _symmetry_equiv_pos_as_xyz
    'x, y, z'
    '-x+1/2, y+1/2, -z+1/2'
    '-x, -y, -z'
    'x-1/2, -y-1/2, z-1/2'
_cell_length_a     8.5707(17)
_cell_length_b     18.414(4)
_cell_length_c     12.206(2)
_cell_angle_alpha     90.00
_cell_angle_beta     106.89(3)
_cell_angle_gamma     90.00
_cell_volume     1843.3(7)
_cell_formula_units_Z     4
_cell_measurement_reflns_used     2390
_cell_measurement_theta_min     27.5
_cell_measurement_theta_max     72.3
_cell_measurement_temperature     113(2)
_exptl_crystal_description     'prism'
_exptl_crystal_colour     'colourless'
_exptl_crystal_size_max     0.22
_exptl_crystal_size_mid     0.18
_exptl_crystal_size_min     0.14
_exptl_crystal_density_diffrn     1.545
_exptl_crystal_density_meas     ?
_exptl_crystal_density_method     'not measured'
_exptl_crystal_F_000     872
_exptl_absorpt_coefficient_mu     5.517
_exptl_absorpt_correction_type     multi-scan
_exptl_absorpt_process_details     '(<i>CrystalClear</i>; Rigaku, 2005)'
_exptl_absorpt_correction_T_min     0.3766
_exptl_absorpt_correction_T_max     0.5122
_diffrn_ambient_temperature     113(2)
_diffrn_radiation_type     'CuK\a'
_diffrn_radiation_wavelength     1.54187
_diffrn_radiation_source     'fine-focus sealed tube'
_diffrn_radiation_monochromator     'multilayer'
_diffrn_measurement_device_type     'Rigaku Saturn'
_diffrn_measurement_method     \w
_diffrn_detector_area_resol_mean     14.63
_diffrn_reflns_number     18506
_diffrn_reflns_av_R_equivalents     0.0545
_diffrn_reflns_av_sigmaI/netI     0.0347
_diffrn_reflns_theta_min     4.48
_diffrn_reflns_theta_max     72.53
_diffrn_reflns_theta_full     72.53
_diffrn_measured_fraction_theta_max     0.971
_diffrn_measured_fraction_theta_full     0.971
_diffrn_reflns_limit_h_min     -10
_diffrn_reflns_limit_h_max     10
_diffrn_reflns_limit_k_min     -22
_diffrn_reflns_limit_k_max     22
_diffrn_reflns_limit_l_min     -14
_diffrn_reflns_limit_l_max     11
_diffrn_standards_number     0
_diffrn_standards_interval_count     0
_diffrn_standards_interval_time     0
_diffrn_standards_decay_%     0
_refine_special_details
;
 Refinement of <i>F</i>^2^ against ALL reflections. The weighted
 <i>R</i>--factor <i>wR</i> and goodness of fit <i>S</i> are based on
 <i>F</i>^2^, conventional <i>R</i>--factors <i>R</i> are based on <i>F</i>,
 with <i>F</i> set to zero for negative <i>F</i>^2^. The threshold expression
 of <i>F</i>^2^ > \s(<i>F</i>^2^) is used only for calculating
 <i>R</i>--factors(gt) <i>etc</i>. and is not relevant to the choice of
 reflections for refinement. <i>R</i>--factors based on <i>F</i>^2^ are
 statistically about twice as large as those based on <i>F</i>, and
 <i>R</i>--factors based on ALL data will be even larger.
;
_reflns_number_total     3546
_reflns_number_gt     3220
_reflns_threshold_expression     I>2\s(I)
_refine_ls_structure_factor_coef     Fsqd
_refine_ls_matrix_type     full
_refine_ls_R_factor_all     0.0381
_refine_ls_R_factor_gt     0.0351
_refine_ls_wR_factor_gt     0.0937
_refine_ls_wR_factor_ref     0.0969
_refine_ls_goodness_of_fit_ref     1.039
_refine_ls_restrained_S_all     1.039
_refine_ls_number_reflns     3546
_refine_ls_number_parameters     217
_refine_ls_number_restraints     0
_refine_ls_hydrogen_treatment     constr
_refine_ls_weighting_scheme     calc
_refine_ls_weighting_details
         'calc w=1/[\s^2^(Fo^2^)+(0.0543P)^2^+1.1251P] where P=(Fo^2^+2Fc^2^)/3'
_atom_sites_solution_hydrogens     geom
_atom_sites_solution_primary     direct
_atom_sites_solution_secondary     difmap
_refine_ls_shift/su_max     0.001
_refine_ls_shift/su_mean     0.000
_refine_diff_density_max     0.339
_refine_diff_density_min     -0.685
_refine_ls_extinction_method     'none'
_refine_ls_extinction_coef     ?
loop_
    _atom_type_symbol
    _atom_type_description
    _atom_type_scat_dispersion_real
    _atom_type_scat_dispersion_imag
    _atom_type_scat_source
    'C' 'C' 0.0181 0.0091
                         'International Tables Vol C Tables 4.2.6.8 and 6.1.1.4'
    'H' 'H' 0.0000 0.0000
                         'International Tables Vol C Tables 4.2.6.8 and 6.1.1.4'
    'Cl' 'Cl' 0.3639 0.7018
                         'International Tables Vol C Tables 4.2.6.8 and 6.1.1.4'
    'N' 'N' 0.0311 0.0180
                         'International Tables Vol C Tables 4.2.6.8 and 6.1.1.4'
    'O' 'O' 0.0492 0.0322
                         'International Tables Vol C Tables 4.2.6.8 and 6.1.1.4'
    'S' 'S' 0.3331 0.5567
                         'International Tables Vol C Tables 4.2.6.8 and 6.1.1.4'
    'Br' 'Br' -0.6763 1.2805
                         'International Tables Vol C Tables 4.2.6.8 and 6.1.1.4'
_computing_data_collection     '<i>CrystalClear</i> (Rigaku/MSC, 2005)'
_computing_cell_refinement     '<i>CrystalClear</i> (Rigaku/MSC, 2005)'
_computing_data_reduction     '<i>CrystalClear</i> (Rigaku/MSC, 2005)'
_computing_structure_solution     '<i>SHELXS97</i> (Sheldrick, 2008)'
_computing_structure_refinement     '<i>SHELXL97</i> (Sheldrick, 2008)'
_computing_molecular_graphics     '<i>SHELXTL</i> (Sheldrick, 2008)'
_computing_publication_material     '<i>CrystalStructure</i> (Rigaku/MSC, 2005)'
loop_
    _atom_site_type_symbol
    _atom_site_label
    _atom_site_fract_x
    _atom_site_fract_y
    _atom_site_fract_z
    _atom_site_U_iso_or_equiv
    _atom_site_adp_type
    _atom_site_calc_flag
    _atom_site_refinement_flags
    _atom_site_occupancy
    _atom_site_disorder_assembly
    _atom_site_disorder_group
    Br Br1 0.70621(4) 0.800075(19) 0.63501(3) 0.04494(13) Uani d . 1 . .
    Cl Cl1 0.63184(7) 0.55788(3) 0.47473(5) 0.02681(15) Uani d . 1 . .
    S S1 0.70637(7) 0.51762(3) -0.19215(5) 0.02410(14) Uani d . 1 . .
    O O1 0.7341(2) 0.75560(8) 0.22244(14) 0.0255(3) Uani d . 1 . .
    O O2 0.57129(19) 0.72271(8) 0.32887(14) 0.0229(3) Uani d . 1 . .
    N N1 0.7310(2) 0.60648(9) 0.15415(15) 0.0160(3) Uani d . 1 . .
    C C1 0.5719(3) 0.58635(13) -0.2481(2) 0.0247(5) Uani d . 1 . .
    H H1 0.5313 0.5965 -0.3276 0.030 Uiso calc R 1 . .
    C C2 0.5302(3) 0.62460(12) -0.16565(19) 0.0215(4) Uani d . 1 . .
    H H2 0.4566 0.6644 -0.1807 0.026 Uiso calc R 1 . .
    C C3 0.6102(2) 0.59768(11) -0.05354(18) 0.0173(4) Uani d . 1 . .
    C C4 0.7094(3) 0.54013(11) -0.05401(18) 0.0186(4) Uani d . 1 . .
    C C5 0.8122(3) 0.50420(12) 0.05215(19) 0.0212(4) Uani d . 1 . .
    H H5A 0.9276 0.5188 0.0665 0.025 Uiso calc R 1 . .
    H H5B 0.8052 0.4508 0.0430 0.025 Uiso calc R 1 . .
    C C6 0.7515(3) 0.52699(11) 0.15262(18) 0.0190(4) Uani d . 1 . .
    H H6A 0.6459 0.5030 0.1464 0.023 Uiso calc R 1 . .
    H H6B 0.8306 0.5112 0.2252 0.023 Uiso calc R 1 . .
    C C7 0.5925(3) 0.62862(11) 0.05604(18) 0.0190(4) Uani d . 1 . .
    H H7A 0.5879 0.6823 0.0509 0.023 Uiso calc R 1 . .
    H H7B 0.4892 0.6113 0.0679 0.023 Uiso calc R 1 . .
    C C8 0.6982(2) 0.62768(11) 0.26063(17) 0.0168(4) Uani d . 1 . .
    H H8 0.5998 0.6012 0.2680 0.020 Uiso calc R 1 . .
    C C9 0.8421(3) 0.61285(11) 0.36541(18) 0.0181(4) Uani d . 1 . .
    C C10 0.8233(3) 0.58555(11) 0.46718(19) 0.0205(4) Uani d . 1 . .
    C C11 0.9545(3) 0.57802(12) 0.5653(2) 0.0263(5) Uani d . 1 . .
    H H11 0.9384 0.5594 0.6338 0.032 Uiso calc R 1 . .
    C C12 1.1084(3) 0.59798(13) 0.5619(2) 0.0300(5) Uani d . 1 . .
    H H12 1.1986 0.5940 0.6287 0.036 Uiso calc R 1 . .
    C C13 1.1313(3) 0.62372(14) 0.4615(2) 0.0310(5) Uani d . 1 . .
    H H13 1.2378 0.6360 0.4589 0.037 Uiso calc R 1 . .
    C C14 0.9995(3) 0.63170(12) 0.3643(2) 0.0245(5) Uani d . 1 . .
    H H14 1.0166 0.6503 0.2961 0.029 Uiso calc R 1 . .
    C C15 0.6710(3) 0.70946(11) 0.26505(19) 0.0185(4) Uani d . 1 . .
    C C16 0.5484(4) 0.79869(12) 0.3521(2) 0.0314(6) Uani d . 1 . .
    H H16A 0.4978 0.8250 0.2798 0.038 Uiso calc R 1 . .
    H H16B 0.6545 0.8217 0.3907 0.038 Uiso calc R 1 . .
    C C17 0.4393(3) 0.80103(14) 0.4279(2) 0.0340(6) Uani d . 1 . .
    H H17A 0.3316 0.7811 0.3849 0.041 Uiso calc R 1 . .
    H H17B 0.4228 0.8525 0.4455 0.041 Uiso calc R 1 . .
    C C18 0.4994(3) 0.76028(14) 0.5389(2) 0.0302(5) Uani d . 1 . .
    H H18A 0.5145 0.7085 0.5227 0.036 Uiso calc R 1 . .
    H H18B 0.4165 0.7631 0.5809 0.036 Uiso calc R 1 . .
loop_
    _atom_site_aniso_label
    _atom_site_aniso_U_11
    _atom_site_aniso_U_22
    _atom_site_aniso_U_33
    _atom_site_aniso_U_12
    _atom_site_aniso_U_13
    _atom_site_aniso_U_23
    Br1 0.02728(18) 0.0748(3) 0.03292(19) -0.01154(13) 0.00900(13) -0.00602(13)
    Cl1 0.0272(3) 0.0339(3) 0.0236(3) -0.0020(2) 0.0142(2) 0.0024(2)
    S1 0.0222(3) 0.0319(3) 0.0195(3) 0.0020(2) 0.0081(2) -0.0041(2)
    O1 0.0295(9) 0.0216(7) 0.0257(8) -0.0053(6) 0.0086(7) -0.0009(6)
    O2 0.0255(8) 0.0222(7) 0.0237(8) 0.0041(6) 0.0116(7) -0.0012(6)
    N1 0.0140(8) 0.0195(8) 0.0148(9) -0.0004(6) 0.0047(7) -0.0018(6)
    C1 0.0228(11) 0.0338(12) 0.0172(11) -0.0044(9) 0.0051(9) -0.0004(9)
    C2 0.0176(11) 0.0251(10) 0.0203(11) 0.0000(8) 0.0029(8) 0.0013(8)
    C3 0.0130(10) 0.0218(10) 0.0173(10) -0.0031(8) 0.0045(8) -0.0007(8)
    C4 0.0153(10) 0.0225(10) 0.0185(10) -0.0015(8) 0.0059(8) -0.0014(8)
    C5 0.0195(11) 0.0246(10) 0.0196(11) 0.0047(8) 0.0059(9) -0.0009(8)
    C6 0.0179(10) 0.0196(10) 0.0189(11) 0.0018(8) 0.0047(8) 0.0008(8)
    C7 0.0163(10) 0.0234(10) 0.0167(10) 0.0024(8) 0.0038(8) -0.0010(8)
    C8 0.0148(10) 0.0201(10) 0.0163(10) -0.0036(7) 0.0058(8) -0.0014(8)
    C9 0.0178(10) 0.0180(9) 0.0176(11) -0.0003(8) 0.0036(8) -0.0026(7)
    C10 0.0232(11) 0.0203(10) 0.0192(11) -0.0017(8) 0.0081(9) -0.0031(8)
    C11 0.0326(13) 0.0258(11) 0.0175(11) 0.0011(9) 0.0025(9) -0.0016(8)
    C12 0.0286(13) 0.0293(12) 0.0245(12) 0.0009(10) -0.0042(10) -0.0032(9)
    C13 0.0186(12) 0.0335(12) 0.0363(14) -0.0035(9) 0.0007(10) -0.0006(10)
    C14 0.0189(11) 0.0291(11) 0.0252(12) -0.0042(9) 0.0058(9) 0.0020(9)
    C15 0.0152(10) 0.0215(10) 0.0163(10) -0.0006(8) 0.0008(8) -0.0022(8)
    C16 0.0432(16) 0.0220(11) 0.0302(14) 0.0103(10) 0.0128(12) -0.0002(9)
    C17 0.0275(13) 0.0368(13) 0.0380(15) 0.0113(10) 0.0102(11) -0.0063(11)
    C18 0.0208(12) 0.0403(13) 0.0321(13) -0.0035(10) 0.0118(10) -0.0084(10)
_geom_special_details
;
 All s.u.'s (except the s.u. in the dihedral angle between two l.s. planes)
 are estimated using the full covariance matrix. The cell s.u.'s are taken
 into account individually in the estimation of s.u.'s in distances, angles
 and torsion angles; correlations between s.u.'s in cell parameters are only
 used when they are defined by crystal symmetry. An approximate (isotropic)
 treatment of cell s.u.'s is used for estimating s.u.'s involving l.s. planes.
;
loop_
    _geom_bond_atom_site_label_1
    _geom_bond_atom_site_label_2
    _geom_bond_site_symmetry_2
    _geom_bond_distance
    _geom_bond_publ_flag
    Br1 C18 . 1.961(3) ?
    Cl1 C10 . 1.746(2) ?
    S1 C1 . 1.714(2) ?
    S1 C4 . 1.729(2) ?
    O1 C15 . 1.204(3) ?
    O2 C15 . 1.335(3) ?
    O2 C16 . 1.452(3) ?
    N1 C8 . 1.461(3) ?
    N1 C6 . 1.475(3) ?
    N1 C7 . 1.478(3) ?
    C1 C2 . 1.358(3) ?
    C1 H1 . 0.9500 ?
    C2 C3 . 1.429(3) ?
    C2 H2 . 0.9500 ?
    C3 C4 . 1.359(3) ?
    C3 C7 . 1.502(3) ?
    C4 C5 . 1.494(3) ?
    C5 C6 . 1.524(3) ?
    C5 H5A . 0.9900 ?
    C5 H5B . 0.9900 ?
    C6 H6A . 0.9900 ?
    C6 H6B . 0.9900 ?
    C7 H7A . 0.9900 ?
    C7 H7B . 0.9900 ?
    C8 C9 . 1.522(3) ?
    C8 C15 . 1.527(3) ?
    C8 H8 . 1.0000 ?
    C9 C10 . 1.392(3) ?
    C9 C14 . 1.397(3) ?
    C10 C11 . 1.391(3) ?
    C11 C12 . 1.382(4) ?
    C11 H11 . 0.9500 ?
    C12 C13 . 1.380(4) ?
    C12 H12 . 0.9500 ?
    C13 C14 . 1.388(3) ?
    C13 H13 . 0.9500 ?
    C14 H14 . 0.9500 ?
    C16 C17 . 1.495(4) ?
    C16 H16A . 0.9900 ?
    C16 H16B . 0.9900 ?
    C17 C18 . 1.503(4) ?
    C17 H17A . 0.9900 ?
    C17 H17B . 0.9900 ?
    C18 H18A . 0.9900 ?
    C18 H18B . 0.9900 ?
loop_
    _geom_angle_atom_site_label_1
    _geom_angle_atom_site_label_2
    _geom_angle_atom_site_label_3
    _geom_angle_site_symmetry_1
    _geom_angle_site_symmetry_3
    _geom_angle
    _geom_angle_publ_flag
    C1 S1 C4 . . 91.66(11) ?
    C15 O2 C16 . . 115.84(18) ?
    C8 N1 C6 . . 109.32(16) ?
    C8 N1 C7 . . 109.27(16) ?
    C6 N1 C7 . . 109.52(16) ?
    C2 C1 S1 . . 112.29(17) ?
    C2 C1 H1 . . 123.9 ?
    S1 C1 H1 . . 123.9 ?
    C1 C2 C3 . . 111.9(2) ?
    C1 C2 H2 . . 124.1 ?
    C3 C2 H2 . . 124.1 ?
    C4 C3 C2 . . 113.13(19) ?
    C4 C3 C7 . . 121.65(19) ?
    C2 C3 C7 . . 125.21(19) ?
    C3 C4 C5 . . 123.63(19) ?
    C3 C4 S1 . . 111.03(16) ?
    C5 C4 S1 . . 125.28(16) ?
    C4 C5 C6 . . 108.83(17) ?
    C4 C5 H5A . . 109.9 ?
    C6 C5 H5A . . 109.9 ?
    C4 C5 H5B . . 109.9 ?
    C6 C5 H5B . . 109.9 ?
    H5A C5 H5B . . 108.3 ?
    N1 C6 C5 . . 110.68(17) ?
    N1 C6 H6A . . 109.5 ?
    C5 C6 H6A . . 109.5 ?
    N1 C6 H6B . . 109.5 ?
    C5 C6 H6B . . 109.5 ?
    H6A C6 H6B . . 108.1 ?
    N1 C7 C3 . . 110.59(17) ?
    N1 C7 H7A . . 109.5 ?
    C3 C7 H7A . . 109.5 ?
    N1 C7 H7B . . 109.5 ?
    C3 C7 H7B . . 109.5 ?
    H7A C7 H7B . . 108.1 ?
    N1 C8 C9 . . 112.41(17) ?
    N1 C8 C15 . . 111.46(17) ?
    C9 C8 C15 . . 104.01(16) ?
    N1 C8 H8 . . 109.6 ?
    C9 C8 H8 . . 109.6 ?
    C15 C8 H8 . . 109.6 ?
    C10 C9 C14 . . 117.4(2) ?
    C10 C9 C8 . . 122.62(19) ?
    C14 C9 C8 . . 119.78(19) ?
    C9 C10 C11 . . 122.0(2) ?
    C9 C10 Cl1 . . 120.45(17) ?
    C11 C10 Cl1 . . 117.54(18) ?
    C12 C11 C10 . . 119.2(2) ?
    C12 C11 H11 . . 120.4 ?
    C10 C11 H11 . . 120.4 ?
    C13 C12 C11 . . 120.1(2) ?
    C13 C12 H12 . . 119.9 ?
    C11 C12 H12 . . 119.9 ?
    C12 C13 C14 . . 120.3(2) ?
    C12 C13 H13 . . 119.8 ?
    C14 C13 H13 . . 119.8 ?
    C13 C14 C9 . . 120.9(2) ?
    C13 C14 H14 . . 119.5 ?
    C9 C14 H14 . . 119.5 ?
    O1 C15 O2 . . 124.55(19) ?
    O1 C15 C8 . . 126.0(2) ?
    O2 C15 C8 . . 109.33(17) ?
    O2 C16 C17 . . 107.0(2) ?
    O2 C16 H16A . . 110.3 ?
    C17 C16 H16A . . 110.3 ?
    O2 C16 H16B . . 110.3 ?
    C17 C16 H16B . . 110.3 ?
    H16A C16 H16B . . 108.6 ?
    C16 C17 C18 . . 115.6(2) ?
    C16 C17 H17A . . 108.4 ?
    C18 C17 H17A . . 108.4 ?
    C16 C17 H17B . . 108.4 ?
    C18 C17 H17B . . 108.4 ?
    H17A C17 H17B . . 107.4 ?
    C17 C18 Br1 . . 111.47(18) ?
    C17 C18 H18A . . 109.3 ?
    Br1 C18 H18A . . 109.3 ?
    C17 C18 H18B . . 109.3 ?
    Br1 C18 H18B . . 109.3 ?
    H18A C18 H18B . . 108.0 ?
loop_
    _geom_torsion_atom_site_label_1
    _geom_torsion_atom_site_label_2
    _geom_torsion_atom_site_label_3
    _geom_torsion_atom_site_label_4
    _geom_torsion_site_symmetry_1
    _geom_torsion_site_symmetry_2
    _geom_torsion_site_symmetry_3
    _geom_torsion_site_symmetry_4
    _geom_torsion
    _geom_torsion_publ_flag
    C4 S1 C1 C2 . . . . -0.33(18) ?
    S1 C1 C2 C3 . . . . 0.3(2) ?
    C1 C2 C3 C4 . . . . -0.1(3) ?
    C1 C2 C3 C7 . . . . 179.0(2) ?
    C2 C3 C4 C5 . . . . 177.21(19) ?
    C7 C3 C4 C5 . . . . -2.0(3) ?
    C2 C3 C4 S1 . . . . -0.1(2) ?
    C7 C3 C4 S1 . . . . -179.26(15) ?
    C1 S1 C4 C3 . . . . 0.24(17) ?
    C1 S1 C4 C5 . . . . -177.02(19) ?
    C3 C4 C5 C6 . . . . 16.2(3) ?
    S1 C4 C5 C6 . . . . -166.92(16) ?
    C8 N1 C6 C5 . . . . -171.04(17) ?
    C7 N1 C6 C5 . . . . 69.3(2) ?
    C4 C5 C6 N1 . . . . -48.6(2) ?
    C8 N1 C7 C3 . . . . -171.30(16) ?
    C6 N1 C7 C3 . . . . -51.6(2) ?
    C4 C3 C7 N1 . . . . 19.3(3) ?
    C2 C3 C7 N1 . . . . -159.78(19) ?
    C6 N1 C8 C9 . . . . 65.3(2) ?
    C7 N1 C8 C9 . . . . -174.82(16) ?
    C6 N1 C8 C15 . . . . -178.34(17) ?
    C7 N1 C8 C15 . . . . -58.5(2) ?
    N1 C8 C9 C10 . . . . -139.74(19) ?
    C15 C8 C9 C10 . . . . 99.5(2) ?
    N1 C8 C9 C14 . . . . 45.0(3) ?
    C15 C8 C9 C14 . . . . -75.8(2) ?
    C14 C9 C10 C11 . . . . 1.0(3) ?
    C8 C9 C10 C11 . . . . -174.4(2) ?
    C14 C9 C10 Cl1 . . . . -177.92(16) ?
    C8 C9 C10 Cl1 . . . . 6.7(3) ?
    C9 C10 C11 C12 . . . . -0.2(3) ?
    Cl1 C10 C11 C12 . . . . 178.70(18) ?
    C10 C11 C12 C13 . . . . -1.2(4) ?
    C11 C12 C13 C14 . . . . 1.9(4) ?
    C12 C13 C14 C9 . . . . -1.1(4) ?
    C10 C9 C14 C13 . . . . -0.3(3) ?
    C8 C9 C14 C13 . . . . 175.2(2) ?
    C16 O2 C15 O1 . . . . -3.8(3) ?
    C16 O2 C15 C8 . . . . 173.21(19) ?
    N1 C8 C15 O1 . . . . -32.0(3) ?
    C9 C8 C15 O1 . . . . 89.4(3) ?
    N1 C8 C15 O2 . . . . 151.02(17) ?
    C9 C8 C15 O2 . . . . -87.6(2) ?
    C15 O2 C16 C17 . . . . -177.7(2) ?
    O2 C16 C17 C18 . . . . 57.6(3) ?
    C16 C17 C18 Br1 . . . . 61.8(3) ?
loop_
    _geom_hbond_atom_site_label_D
    _geom_hbond_atom_site_label_H
    _geom_hbond_atom_site_label_A
    _geom_hbond_site_symmetry_A
    _geom_hbond_distance_DH
    _geom_hbond_distance_HA
    _geom_hbond_distance_DA
    _geom_hbond_angle_DHA
    C2 H2 O1 4_575 0.95 2.43 3.340(3) 161.1
    C7 H7A O1 . 0.99 2.50 3.103(3) 119.0
    C8 H8 Cl1 . 1.00 2.58 3.110(2) 112.6
    C16 H16B Br1 . 0.99 2.91 3.323(3) 105.9
