# Supplementary material for: 3-Bromo­propyl 2-(2-chloro­phen­yl)-2-(4,5,6,7-tetra­hydro­thieno[3,2-c]pyridin-5-yl)acetate
Source: Acta Crystallogr Sect E Struct Rep Online. 2010 Dec 24;67(Pt 1):o221. doi: 10.1107/S1600536810053134 (PMC3050151; doi:10.1107/S1600536810053134)
Supplement: Supplementary file 2 [file e-67-0o221-Isup2.hkl]

# 
# h,k,l, Fc-squared, Fo-squared, sigma(Fo-squared) and status flag 
# 
data_I
_shelx_title '  _c100322d' 
_shelx_refln_list_code          4 
_shelx_F_calc_maximum      213.44 
_exptl_crystal_F_000       872.00 
_reflns_d_resolution_high  0.8082 
 
loop_ 
 _symmetry_equiv_pos_as_xyz 
 'x, y, z' 
 '-x+1/2, y+1/2, -z+1/2' 
 '-x, -y, -z' 
 'x-1/2, -y-1/2, z-1/2' 
 
_cell_length_a     8.5707 
_cell_length_b    18.4141 
_cell_length_c    12.2064 
_cell_angle_alpha  90.000 
_cell_angle_beta  106.890 
_cell_angle_gamma  90.000 
 
_shelx_F_squared_multiplier     1.000 
 
loop_ 
 _refln_index_h 
 _refln_index_k 
 _refln_index_l 
 _refln_F_squared_calc 
 _refln_F_squared_meas 
 _refln_F_squared_sigma 
 _refln_observed_status 
   2   0   0    19411.46    17160.96    685.99 o 
   4   0   0     2287.12     2209.81     83.81 o 
   6   0   0        7.47       18.21      6.31 o 
   8   0   0      590.39      610.42     70.81 o 
   1   1   0      551.44      570.37     35.94 o 
   2   1   0    28684.85    25941.51   1102.98 o 
   3   1   0     1129.24     1225.47     32.89 o 
   4   1   0     5163.08     5101.93     75.31 o 
   5   1   0      307.06      302.28     15.59 o 
   6   1   0     4269.75     4102.28     68.62 o 
   7   1   0      131.12      145.32     12.32 o 
   8   1   0     2523.28     2737.44    132.43 o 
   9   1   0      520.60      497.54     34.27 o 
   0   2   0      249.05      162.08     10.35 o 
   1   2   0     8514.57     8797.55    244.63 o 
   2   2   0     1217.36     1503.95     33.96 o 
   3   2   0     4967.35     5108.46    100.37 o 
   4   2   0     3461.79     3599.77     67.49 o 
   5   2   0       23.76       26.23      5.85 o 
   6   2   0       48.94       47.31      7.64 o 
   7   2   0       12.37       15.40      6.36 o 
   8   2   0      434.69      454.14     33.94 o 
   9   2   0      189.72      171.47     14.10 o 
   1   3   0     4170.17     4379.49     87.35 o 
   2   3   0     2496.26     2832.86     64.36 o 
   3   3   0     6971.19     7220.67     95.55 o 
   4   3   0     1563.66     1609.69     51.13 o 
   5   3   0     5883.28     5807.01     94.95 o 
   6   3   0     3739.51     3691.44     64.42 o 
   7   3   0     1126.24     1100.72     35.21 o 
   8   3   0        8.76       12.93      7.77 o 
   9   3   0      969.49      887.41     40.45 o 
   0   4   0      730.48      540.50     31.77 o 
   1   4   0    45555.49    37995.94   2045.22 o 
   2   4   0    11046.85    11901.99    267.98 o 
   3   4   0     4040.97     4213.92     62.47 o 
   4   4   0     3279.07     3681.42    158.62 o 
   5   4   0       25.49       26.14      5.16 o 
   6   4   0       55.75       58.63     11.58 o 
   7   4   0       97.28       87.60     12.83 o 
   8   4   0      474.46      493.52     34.46 o 
   9   4   0      132.69      129.97     14.47 o 
   1   5   0     2024.66     2110.32     50.31 o 
   2   5   0     2141.74     2245.78     96.21 o 
   3   5   0      453.70      378.77     27.53 o 
   4   5   0      640.37      713.58     34.66 o 
   5   5   0     1514.95     1342.73     23.18 o 
   6   5   0       17.54       20.88      5.17 o 
   7   5   0     2119.32     2164.36     59.81 o 
   8   5   0      142.29      141.67     14.44 o 
   9   5   0      529.83      542.63     29.30 o 
   0   6   0     3186.28     4064.56    149.38 o 
   1   6   0      446.57      403.19     21.39 o 
   2   6   0     2872.45     2932.79     76.65 o 
   3   6   0     4091.03     4117.48    134.14 o 
   4   6   0     1232.79     1275.97     48.88 o 
   5   6   0      971.77      949.07     18.72 o 
   6   6   0      366.51      355.65     14.93 o 
   7   6   0      363.79      378.14     22.72 o 
   8   6   0     1183.57     1179.17     49.31 o 
   9   6   0      542.68      590.61     28.14 o 
   1   7   0       21.78       25.35      7.22 o 
   2   7   0      629.15      575.48     30.50 o 
   3   7   0      406.00      327.17     23.47 o 
   4   7   0     7071.05     7118.75    163.45 o 
   5   7   0     6376.53     6026.57     86.67 o 
   6   7   0      977.86      960.96     28.06 o 
   7   7   0     4502.65     4647.52    107.98 o 
   8   7   0        4.27        5.49      2.87 o 
   9   7   0      309.98      311.33     30.84 o 
   0   8   0       41.35      100.31     12.43 o 
   1   8   0     3300.06     3240.00     88.34 o 
   2   8   0       74.39       35.16     10.27 o 
   3   8   0     6189.20     6745.89    155.36 o 
   4   8   0     1061.62     1046.44     20.52 o 
   5   8   0       99.88      107.06      6.90 o 
   6   8   0       21.33       25.96      7.89 o 
   7   8   0       27.99       34.48      7.53 o 
   8   8   0      294.08      286.85     21.91 o 
   9   8   0       77.17       64.98      9.49 o 
   1   9   0      136.48      157.28     22.14 o 
   2   9   0      303.70      309.76     28.36 o 
   3   9   0     1434.97     1440.19     43.33 o 
   4   9   0      223.74      202.04      8.46 o 
   5   9   0        4.35        6.69      2.27 o 
   6   9   0        1.08        6.18      3.10 o 
   7   9   0      827.29      796.10     59.03 o 
   8   9   0       74.27       87.57     11.52 o 
   9   9   0      104.53      101.18     12.62 o 
   0  10   0    10226.66    11107.99    402.18 o 
   1  10   0     2400.57     2632.47    116.11 o 
   2  10   0     2640.64     2393.89     63.73 o 
   3  10   0      746.98      705.26     19.09 o 
   4  10   0      386.24      348.47     10.30 o 
   5  10   0      295.51      288.79     12.94 o 
   6  10   0        2.24       10.47      4.36 o 
   7  10   0      262.87      225.34     12.18 o 
   8  10   0     2044.50     2168.78     75.83 o 
   1  11   0     1121.09     1054.34     32.18 o 
   2  11   0     1809.55     1728.06     35.02 o 
   3  11   0     1702.04     1751.35     29.21 o 
   4  11   0     2010.87     1842.86     35.42 o 
   5  11   0       27.63       22.24      5.25 o 
   6  11   0     5136.87     5311.80    120.32 o 
   7  11   0       90.98       72.36     12.13 o 
   8  11   0     1170.18     1259.98     57.79 o 
   0  12   0     4391.76     4514.93    125.94 o 
   1  12   0        9.97       24.00      4.40 o 
   2  12   0      420.71      382.73     12.65 o 
   3  12   0     1989.93     1951.07     36.59 o 
   4  12   0       58.14       60.84      9.88 o 
   5  12   0      561.15      546.30     17.28 o 
   6  12   0       14.68        8.00      3.49 o 
   7  12   0       18.37       15.17      9.15 o 
   8  12   0        7.12        1.16      3.42 o 
   1  13   0      123.53      156.83      9.18 o 
   2  13   0     1115.90     1106.36     27.76 o 
   3  13   0      347.70      318.92     11.27 o 
   4  13   0       76.44       91.67      8.22 o 
   5  13   0       11.12        7.72      3.04 o 
   6  13   0       53.59       57.48     11.18 o 
   7  13   0       89.27       64.04     28.27 o 
   8  13   0      275.44      250.15     20.21 o 
   0  14   0      141.99      140.25     14.29 o 
   1  14   0     1621.57     1707.73     41.44 o 
   2  14   0      288.03      304.75     12.10 o 
   3  14   0     1262.01     1264.54     29.13 o 
   4  14   0      110.36       85.79     10.94 o 
   5  14   0      449.32      462.83     22.96 o 
   6  14   0       82.96       69.18     10.13 o 
   1  15   0      117.01      132.73     11.17 o 
   2  15   0      100.56      129.39      9.29 o 
   3  15   0        7.61        8.22      3.38 o 
   4  15   0        0.63        2.73      2.47 o 
   5  15   0      729.95      752.23     22.17 o 
   6  15   0      188.32      199.32     20.20 o 
   7  15   0     1026.83     1107.14     53.57 o 
   0  16   0      678.37      708.03     38.93 o 
   1  16   0       29.47       36.16     11.71 o 
   2  16   0        0.32        2.18      2.12 o 
   3  16   0       12.76       14.73      5.44 o 
   4  16   0       51.12       45.39      7.65 o 
   5  16   0        9.73        7.72      3.34 o 
   6  16   0      427.55      427.06     23.65 o 
   7  16   0       67.30       71.26      9.20 o 
   1  17   0      260.59      307.19     18.79 o 
   2  17   0       37.53       39.00     13.75 o 
   3  17   0       39.57       47.49     10.15 o 
   4  17   0      675.77      741.31     33.00 o 
   5  17   0       12.38       15.59      5.29 o 
   6  17   0      271.92      293.18     41.38 o 
   0  18   0      319.09      334.27     31.27 o 
   1  18   0      380.17      446.74     27.79 o 
   2  18   0      106.48      113.01     10.50 o 
   3  18   0       13.90       24.84      9.73 o 
   4  18   0     1018.08     1099.52     45.80 o 
   5  18   0       87.67       83.61      6.75 o 
   6  18   0       32.39       29.94      8.58 o 
   1  19   0       83.10       96.68     10.55 o 
   2  19   0       16.49       24.00      5.30 o 
   3  19   0        0.57        1.96      3.78 o 
   4  19   0       37.89       33.79      5.94 o 
   5  19   0       17.84       19.10      5.00 o 
   0  20   0       81.68       68.81     10.57 o 
   1  20   0      479.33      534.52     21.58 o 
   2  20   0      152.93      144.19     15.33 o 
   3  20   0       22.42       18.91      8.85 o 
   4  20   0       44.68       42.34      6.73 o 
   1  21   0       62.22       69.05      8.98 o 
   2  21   0      138.64      153.21     17.00 o 
   3  21   0       20.00       25.40      5.82 o 
   0  22   0      215.47      206.89     25.57 o 
   1  22   0        2.07        2.19      6.73 o 
   2  22   0      326.71      362.99     32.63 o 
  -9   0   1     1062.63     1004.02     73.67 o 
  -7   0   1      346.47      335.23     27.14 o 
  -5   0   1     2129.59     2092.10     56.23 o 
  -3   0   1     4009.05     3418.48     66.14 o 
  -1   0   1      248.59      113.20     15.63 o 
   1   0   1        7.51       38.41      6.39 o 
   3   0   1       57.82       64.22      8.32 o 
   5   0   1      182.30      202.21     10.55 o 
   7   0   1     1402.24     1419.46     77.42 o 
 -10   1   1      528.42      447.60     37.17 o 
  -9   1   1     1159.34     1213.36     60.81 o 
  -8   1   1      721.17      791.20     63.09 o 
  -7   1   1     1703.99     1801.78     48.01 o 
  -6   1   1     1289.24     1360.79     30.96 o 
  -5   1   1     3868.77     3929.36     66.03 o 
  -4   1   1     5670.20     6284.09     93.97 o 
  -3   1   1      476.61      499.19     23.57 o 
  -2   1   1     7543.62     7846.86    162.81 o 
  -1   1   1     3461.04     3218.28     50.75 o 
   0   1   1      417.03      385.10     29.83 o 
   1   1   1     2616.33     2424.79     44.27 o 
   2   1   1     1914.04     1806.43     37.20 o 
   3   1   1     4119.91     3756.13    100.08 o 
   4   1   1     3533.99     3867.09     74.23 o 
   5   1   1     2242.63     1948.75     34.52 o 
   6   1   1       81.82       97.22      8.73 o 
   7   1   1      181.39      187.49     19.13 o 
   8   1   1      852.68      807.61     27.60 o 
   9   1   1       37.97       11.94     37.17 o 
 -10   2   1      295.51      266.94     24.73 o 
  -9   2   1      241.58      221.64     20.79 o 
  -8   2   1      291.87      277.38     41.67 o 
  -7   2   1     3216.57     3388.23     80.77 o 
  -6   2   1     1769.92     1684.90     50.28 o 
  -5   2   1     2174.80     2019.35     55.04 o 
  -4   2   1     2634.05     2940.86     98.88 o 
  -3   2   1     1488.32     1331.61     25.22 o 
  -2   2   1    14514.91    14427.10    204.15 o 
  -1   2   1     5099.24     4430.88     63.78 o 
   0   2   1     6736.38     6383.00    132.57 o 
   1   2   1     5628.09     5912.67     99.56 o 
   2   2   1     5909.01     6058.96    157.39 o 
   3   2   1      697.42      766.71     34.38 o 
   4   2   1      417.78      446.26     24.19 o 
   5   2   1     5668.83     5583.50    115.05 o 
   6   2   1     4898.41     5019.23     75.17 o 
   7   2   1     2124.78     2042.75     61.55 o 
   8   2   1      442.08      424.70     27.00 o 
   9   2   1       92.54       85.01     12.11 o 
 -10   3   1       56.34       58.70     10.60 o 
  -9   3   1     1853.74     1775.94     68.20 o 
  -8   3   1     2466.75     2485.19    102.29 o 
  -7   3   1        3.07        7.75      4.15 o 
  -6   3   1     4028.13     4100.76     89.70 o 
  -5   3   1      339.48      389.50     17.01 o 
  -4   3   1     9640.03    10180.77    137.75 o 
  -3   3   1      111.56      142.46     20.52 o 
  -2   3   1     9617.50    10532.22    171.39 o 
  -1   3   1    10798.97    10922.16    360.07 o 
   0   3   1     2305.50     2134.04     57.85 o 
   1   3   1        9.73       39.61      3.97 o 
   2   3   1     4260.82     4102.33     71.55 o 
   3   3   1     3688.74     3634.56     56.43 o 
   4   3   1     6544.61     6603.60     93.89 o 
   5   3   1     2892.04     2828.16     55.24 o 
   6   3   1     5439.48     5238.46    105.28 o 
   7   3   1      403.13      414.35     18.36 o 
   8   3   1     1301.69     1252.99     95.17 o 
   9   3   1       12.80        2.97      6.67 o 
  -9   4   1      198.03      187.24     13.77 o 
  -8   4   1      535.82      586.46     37.79 o 
  -7   4   1      247.22      244.36     24.88 o 
  -6   4   1      181.93      220.79     14.63 o 
  -5   4   1      183.68      246.53     12.08 o 
  -4   4   1     4304.90     4063.96     84.10 o 
  -3   4   1     5692.57     6636.44     93.09 o 
  -2   4   1    10665.16    10283.71    188.71 o 
  -1   4   1    33560.84    28880.07   2396.60 o 
   0   4   1    12528.99    11674.03    339.97 o 
   1   4   1     7018.57     7899.81    241.66 o 
   2   4   1      187.00      175.42     12.65 o 
   3   4   1     1517.43     1735.26     93.25 o 
   4   4   1      541.73      585.51     27.81 o 
   5   4   1      244.27      235.12      8.32 o 
   6   4   1        3.77       13.00      3.91 o 
   7   4   1        0.94        5.44      3.21 o 
   8   4   1     1743.15     1707.33     94.11 o 
   9   4   1     1008.39      986.88     66.78 o 
  -9   5   1       96.31       88.11      9.63 o 
  -8   5   1      595.58      631.46     37.65 o 
  -7   5   1       66.39       53.94     10.77 o 
  -6   5   1     1568.17     1494.41     38.38 o 
  -5   5   1     1091.34     1120.11     23.16 o 
  -4   5   1       78.29      121.27     11.59 o 
  -3   5   1     7905.37     9209.03    283.68 o 
  -2   5   1      393.15      320.53     22.03 o 
  -1   5   1     3124.55     3394.49    145.69 o 
   0   5   1    34175.36    31654.18   1584.37 o 
   1   5   1        2.82       10.44      3.96 o 
   2   5   1    13491.14    13868.31    290.84 o 
   3   5   1     1594.65     1860.80     68.55 o 
   4   5   1      548.72      490.39     31.23 o 
   5   5   1       37.99       41.64      6.57 o 
   6   5   1       81.67       98.63      8.91 o 
   7   5   1      919.52      929.68     29.77 o 
   8   5   1      441.05      442.90     30.64 o 
   9   5   1      610.12      557.10     39.86 o 
  -9   6   1      458.40      422.69     15.63 o 
  -8   6   1      378.98      420.05     25.25 o 
  -7   6   1      257.83      259.11     18.54 o 
  -6   6   1     3465.46     3527.76     83.60 o 
  -5   6   1      413.23      392.23     15.43 o 
  -4   6   1     3359.22     3185.86     55.33 o 
  -3   6   1     6347.39     7240.94    118.15 o 
  -2   6   1       15.84       16.07     15.25 o 
  -1   6   1     8406.67     8551.42    132.59 o 
   0   6   1      571.38      394.20     19.67 o 
   1   6   1     3591.57     3474.59     79.11 o 
   2   6   1     1230.70     1202.51     33.60 o 
   3   6   1      592.51      611.13     36.58 o 
   4   6   1     2950.70     2960.66     90.42 o 
   5   6   1       83.20       72.90      6.73 o 
   6   6   1     2323.05     2241.35     50.62 o 
   7   6   1      529.13      497.62     27.77 o 
   8   6   1     1037.32     1038.53     41.86 o 
   9   6   1        4.23        6.22      6.73 o 
  -9   7   1      369.53      316.36     25.29 o 
  -8   7   1      510.36      581.58     31.30 o 
  -7   7   1     1105.82     1055.26     30.77 o 
  -6   7   1     2054.92     2060.24     56.96 o 
  -5   7   1     4489.13     4283.42     59.87 o 
  -4   7   1       23.38       31.76      6.49 o 
  -3   7   1     6752.17     7425.45    111.91 o 
  -2   7   1      999.62     1068.25     57.19 o 
  -1   7   1     2680.03     2678.87     78.05 o 
   0   7   1      694.01      880.86     29.71 o 
   1   7   1     1404.18     1284.17     32.36 o 
   2   7   1     4286.36     4190.92    101.79 o 
   3   7   1     1412.44     1320.92     52.11 o 
   4   7   1     8009.71     7722.82    132.12 o 
   5   7   1     1166.43     1093.54     24.05 o 
   6   7   1     1936.80     1878.33     40.65 o 
   7   7   1     3855.39     4008.44    167.55 o 
   8   7   1      101.38      129.92     11.68 o 
   9   7   1      667.54      634.84     36.45 o 
  -9   8   1        3.10        7.93      6.10 o 
  -8   8   1      450.88      433.15     28.36 o 
  -7   8   1       11.10       13.92      5.00 o 
  -6   8   1        6.17       10.12      3.60 o 
  -5   8   1      370.68      310.08     10.88 o 
  -4   8   1     1653.43     1556.15     31.06 o 
  -3   8   1     9812.13    10119.01    230.32 o 
  -2   8   1     6592.11     6924.38    133.96 o 
  -1   8   1    17396.04    18550.16    843.86 o 
   0   8   1     3366.98     3268.92     73.17 o 
   1   8   1        8.12       14.80      5.82 o 
   2   8   1     1928.62     2011.36    120.16 o 
   3   8   1      440.94      456.71     32.15 o 
   4   8   1        5.79       28.21      5.49 o 
   5   8   1       90.39      117.42      7.21 o 
   6   8   1      199.58      191.54     19.46 o 
   7   8   1        2.45        6.08      3.71 o 
   8   8   1      256.60      271.43     16.97 o 
  -9   9   1      354.63      384.07     25.45 o 
  -8   9   1        2.51        5.01      3.32 o 
  -7   9   1     1550.01     1635.69     47.92 o 
  -6   9   1       28.31       24.19      6.46 o 
  -5   9   1       18.63       33.44      6.51 o 
  -4   9   1       23.76       15.91      3.81 o 
  -3   9   1        3.87       10.17      4.12 o 
  -2   9   1      236.34      220.59     29.60 o 
  -1   9   1    10456.23    11502.08    169.69 o 
   0   9   1     3755.93     4108.25     72.85 o 
   1   9   1     4455.20     4658.35     84.62 o 
   2   9   1      153.48      150.45     16.25 o 
   3   9   1     4108.47     3978.69     48.80 o 
   4   9   1        5.35        4.86      2.71 o 
   5   9   1      279.74      280.45     11.56 o 
   6   9   1       65.89       62.29     11.21 o 
   7   9   1        7.95       15.15      6.25 o 
   8   9   1      502.72      471.19     29.01 o 
  -9  10   1      409.71      379.86     24.62 o 
  -8  10   1      250.60      266.32     14.53 o 
  -7  10   1     1895.81     1980.17     56.20 o 
  -6  10   1      101.17       95.47     12.96 o 
  -5  10   1     3770.73     4096.30     78.61 o 
  -4  10   1        3.40        8.58      2.43 o 
  -3  10   1      792.82      637.33     15.51 o 
  -2  10   1      324.13      300.90     26.73 o 
  -1  10   1     1188.11     1103.98     51.40 o 
   0  10   1      881.80     1085.33     58.37 o 
   1  10   1     4004.38     3954.25     90.95 o 
   2  10   1      606.96      546.80     24.87 o 
   3  10   1     1467.23     1443.19     27.98 o 
   4  10   1      193.44      189.24     10.41 o 
   5  10   1      715.00      686.54     22.43 o 
   6  10   1      155.76      157.52     13.02 o 
   7  10   1     1705.01     1865.38     59.36 o 
   8  10   1       20.20       21.29      8.19 o 
  -9  11   1     1273.88     1117.22     81.58 o 
  -8  11   1       90.90       91.48     10.62 o 
  -7  11   1     1492.53     1648.90     45.39 o 
  -6  11   1      159.15      153.21     10.46 o 
  -5  11   1     1353.53     1340.94     30.86 o 
  -4  11   1      708.13      708.38     18.86 o 
  -3  11   1       52.52       57.64      6.37 o 
  -2  11   1     1435.97     1366.74     41.96 o 
  -1  11   1      811.90      859.17     28.95 o 
   0  11   1     1098.62      973.70     34.27 o 
   1  11   1       48.30       90.00      8.54 o 
   2  11   1      165.49      183.26      8.05 o 
   3  11   1     5452.88     5201.90    118.65 o 
   4  11   1       56.08       54.25      7.06 o 
   5  11   1     2702.36     2705.88     64.17 o 
   6  11   1        2.36        4.49      2.65 o 
   7  11   1       46.14       67.91     14.64 o 
   8  11   1        4.79        3.19      3.56 o 
  -7  12   1      454.80      468.63     23.76 o 
  -6  12   1        0.61        2.51      2.69 o 
  -5  12   1      220.55      232.35     19.29 o 
  -4  12   1     1538.62     1447.41     34.46 o 
  -3  12   1     2575.34     2421.83     47.25 o 
  -2  12   1     5436.92     5648.71     78.43 o 
  -1  12   1      601.12      571.50     15.27 o 
   0  12   1       87.45      105.54      6.79 o 
   1  12   1       10.83        9.18      2.60 o 
   2  12   1      327.93      295.09      9.62 o 
   3  12   1      115.57      138.12      7.71 o 
   4  12   1      378.68      359.33     18.46 o 
   5  12   1       13.73       27.44      5.69 o 
   6  12   1       16.37       22.18      6.78 o 
   7  12   1      123.15      121.51     11.34 o 
   8  12   1        8.26        2.95      3.71 o 
  -8  13   1     1121.91     1132.58     60.94 o 
  -6  13   1       24.13       26.62      8.99 o 
  -5  13   1       33.53       30.23      7.26 o 
  -4  13   1      288.14      279.63     16.94 o 
  -3  13   1      556.39      566.12     20.11 o 
  -2  13   1        1.06        5.00      2.18 o 
  -1  13   1     4602.13     4679.42     86.18 o 
   0  13   1     1799.30     1895.58     39.58 o 
   1  13   1     1052.76     1042.08     25.58 o 
   2  13   1      627.02      562.43     16.61 o 
   3  13   1      158.36      141.76      8.61 o 
   4  13   1     2411.56     2408.17     62.48 o 
   5  13   1        3.25        3.37      3.03 o 
   6  13   1      993.18     1064.64     29.71 o 
   7  13   1       34.80       37.96      8.70 o 
   8  13   1        3.97        2.52      6.06 o 
  -8  14   1        0.13        2.14      3.98 o 
  -5  14   1      228.14      235.32     15.50 o 
  -4  14   1       89.99      109.74     12.88 o 
  -3  14   1     2668.48     2685.47     54.09 o 
  -2  14   1     1363.94     1409.82     36.08 o 
  -1  14   1     1046.87     1137.27     29.22 o 
   0  14   1     3215.34     3298.65     75.72 o 
   1  14   1       20.46       12.29      3.33 o 
   2  14   1     3447.03     3314.57     71.05 o 
   3  14   1       16.05       16.26      4.64 o 
   4  14   1       31.34       36.41     10.42 o 
   5  14   1      226.57      212.92     13.95 o 
   6  14   1     1124.53     1059.90     36.34 o 
   7  14   1       25.21       10.23      7.42 o 
  -7  15   1      602.20      640.34     28.87 o 
  -6  15   1       64.70       46.12     10.46 o 
  -5  15   1       39.81       23.21      6.90 o 
  -4  15   1      478.51      454.43     20.04 o 
  -3  15   1      263.25      264.81     22.39 o 
  -2  15   1      201.79      197.68     13.13 o 
  -1  15   1       54.20       47.17      8.33 o 
   0  15   1       18.51       31.73      8.05 o 
   1  15   1      148.85      145.46     11.14 o 
   2  15   1     1016.75     1026.58     29.82 o 
   3  15   1      240.79      233.86     20.66 o 
   4  15   1     1152.70     1159.23     44.12 o 
   5  15   1     1040.04     1143.89     34.27 o 
   7  15   1      272.25      277.22     19.67 o 
  -7  16   1       87.34       80.22     10.29 o 
  -6  16   1        9.40       18.58      5.23 o 
  -5  16   1       41.49       35.30      6.73 o 
  -4  16   1      155.34      171.08     12.57 o 
  -3  16   1      455.90      453.62     21.64 o 
  -2  16   1      939.00      935.17     30.79 o 
  -1  16   1       57.19       52.86     10.71 o 
   0  16   1       23.99       28.08      5.91 o 
   1  16   1      286.81      289.28     29.18 o 
   2  16   1       53.95       42.70     15.07 o 
   3  16   1     1159.66     1220.19     40.32 o 
   4  16   1       21.24       23.12      7.61 o 
   5  16   1        9.80        8.00      4.13 o 
  -6  17   1        0.59        1.10      4.24 o 
  -5  17   1      316.28      293.31     15.70 o 
  -4  17   1      716.35      663.44     23.23 o 
  -3  17   1       27.06       35.42      8.68 o 
  -2  17   1      231.54      265.44     14.96 o 
  -1  17   1       99.70       98.98      9.48 o 
   0  17   1      797.70      853.99     31.14 o 
   1  17   1      286.85      315.41     18.77 o 
   2  17   1      206.15      219.48     30.81 o 
   3  17   1      280.40      308.02     26.90 o 
   4  17   1        1.54        2.10      3.32 o 
   5  17   1      349.12      350.25     20.33 o 
   6  17   1      151.29      149.37     21.70 o 
  -6  18   1        2.40        0.74      3.39 o 
  -5  18   1       50.91       59.28      6.15 o 
  -4  18   1      735.42      717.37     28.30 o 
  -3  18   1      167.45      148.43     10.32 o 
  -2  18   1      881.31      925.44     29.41 o 
  -1  18   1       57.71       72.12      8.50 o 
   0  18   1      246.02      228.33     17.48 o 
   1  18   1      929.36      973.29     37.16 o 
   2  18   1      290.72      287.57     27.88 o 
   3  18   1       22.47       33.93     10.75 o 
   4  18   1       11.30       15.57      7.46 o 
   5  18   1       91.86       84.28      8.19 o 
  -5  19   1       78.27       80.68     10.42 o 
  -4  19   1       26.79       18.86      5.24 o 
  -3  19   1      250.02      241.44     16.45 o 
  -2  19   1        5.66        8.00      3.94 o 
  -1  19   1        4.02        8.89      4.35 o 
   0  19   1       20.89       18.14      7.40 o 
   1  19   1        9.72       18.63     11.36 o 
   2  19   1       76.97       88.74     13.50 o 
   3  19   1      224.48      254.23     25.45 o 
   4  19   1      415.29      423.77     18.54 o 
   5  19   1        1.48        2.04      3.24 o 
  -4  20   1       59.21       60.18      9.39 o 
  -3  20   1       44.47       47.28      6.27 o 
  -2  20   1      232.46      236.45     14.10 o 
  -1  20   1      264.76      281.10     16.29 o 
   0  20   1       34.63       42.90      9.70 o 
   1  20   1      321.22      273.66     23.19 o 
   2  20   1      262.31      278.50     23.76 o 
   3  20   1       49.09       45.40      8.20 o 
   4  20   1       12.58        6.97      4.39 o 
  -3  21   1      332.96      329.04     21.72 o 
  -2  21   1        1.41        1.42      1.95 o 
  -1  21   1      106.31       97.04     10.46 o 
   0  21   1       45.89       39.33      8.67 o 
   1  21   1       49.73       48.63      9.39 o 
   2  21   1       27.56       26.28      7.78 o 
   3  21   1       60.28       59.31      6.95 o 
  -2  22   1      331.64      330.36     30.95 o 
  -1  22   1       83.49       73.84     13.12 o 
   0  22   1      103.06       90.05     10.52 o 
   1  22   1       20.72       18.01      6.59 o 
   2  22   1       10.49       10.77      7.06 o 
 -10   0   2       18.76        8.91     18.17 o 
  -8   0   2       18.87       33.14     29.60 o 
  -6   0   2     3295.58     3053.08     77.01 o 
  -4   0   2    33248.69    36910.26   2163.92 o 
  -2   0   2     7587.44     7378.33    108.84 o 
   0   0   2      556.09      580.67     38.55 o 
   2   0   2     3421.03     3706.61    188.39 o 
   4   0   2       66.56       99.92     18.57 o 
   6   0   2      380.06      348.94     16.32 o 
   8   0   2     3749.99     3463.19     92.68 o 
 -10   1   2      349.40      327.95     21.88 o 
  -9   1   2      831.27      879.87     45.27 o 
  -8   1   2      313.74      339.97     29.82 o 
  -7   1   2      464.27      450.62     23.09 o 
  -6   1   2     2290.05     2426.20     45.86 o 
  -5   1   2      650.95      640.16     38.12 o 
  -4   1   2     1773.47     1770.28     49.89 o 
  -3   1   2      312.52      247.14     15.48 o 
  -2   1   2    13994.49    13712.68    319.84 o 
  -1   1   2     9723.32     9852.34    262.66 o 
   0   1   2     1647.37     1379.56     44.47 o 
   1   1   2     1725.66     1613.36     33.14 o 
   2   1   2    20922.01    18347.48    718.43 o 
   3   1   2        6.34       11.37      3.86 o 
   4   1   2     3757.24     4070.25     75.81 o 
   5   1   2     3549.56     3474.86     54.71 o 
   6   1   2     3038.99     3118.52     58.93 o 
   7   1   2     2360.32     2276.70     59.10 o 
   8   1   2       84.15       90.29     16.68 o 
   9   1   2       56.76       28.09     27.42 o 
 -10   2   2      914.31      853.25     38.17 o 
  -9   2   2      445.11      459.80     37.52 o 
  -8   2   2     2591.25     2805.18    149.94 o 
  -7   2   2     1856.27     1931.31     58.17 o 
  -6   2   2     4463.25     4353.21     75.21 o 
  -5   2   2      225.91      167.53     12.79 o 
  -4   2   2     4339.13     4584.46     62.49 o 
  -3   2   2      299.61      228.05     13.16 o 
  -2   2   2    12541.37    12808.58    240.96 o 
  -1   2   2      139.37      150.88     18.52 o 
   0   2   2     6954.25     7005.71    172.71 o 
   1   2   2      147.25      167.99     16.04 o 
   2   2   2     1082.21     1035.23     44.07 o 
   3   2   2     4079.11     4294.01     81.14 o 
   4   2   2    14633.05    15350.64    275.68 o 
   5   2   2     1632.38     1524.55     26.89 o 
   6   2   2     4200.20     4277.38     82.63 o 
   7   2   2      573.33      570.70     27.50 o 
   8   2   2      904.65      840.64     29.80 o 
   9   2   2       61.52       61.40     13.12 o 
 -10   3   2     1583.42     1415.39     58.51 o 
  -9   3   2      559.25      581.24     41.21 o 
  -8   3   2       13.43       40.04     11.06 o 
  -7   3   2     2205.67     2288.26     60.14 o 
  -6   3   2       20.42       33.77      8.32 o 
  -5   3   2      247.64      228.91     15.84 o 
  -4   3   2      130.90       94.19     15.71 o 
  -3   3   2     1255.05     1153.73     28.23 o 
  -2   3   2        0.41       16.81      3.58 o 
  -1   3   2    10059.05     9616.41    190.42 o 
   0   3   2     5700.23     5751.52    101.41 o 
   1   3   2     2832.37     2529.09     34.53 o 
   2   3   2    18184.97    18532.66    275.26 o 
   3   3   2      762.74      572.82     25.13 o 
   4   3   2      319.86      304.50     24.62 o 
   5   3   2     1269.60     1204.13     23.00 o 
   6   3   2     4567.81     4698.47     94.77 o 
   7   3   2       30.25       50.00     10.94 o 
   8   3   2       14.35       13.66      7.95 o 
   9   3   2       15.86       18.00     28.26 o 
 -10   4   2       76.58       64.44     11.69 o 
  -9   4   2       29.18       19.10     14.34 o 
  -8   4   2       16.96       15.99      6.12 o 
  -7   4   2     1411.61     1348.28     41.63 o 
  -6   4   2      404.23      335.62     22.55 o 
  -5   4   2    13395.72    13219.86    232.84 o 
  -4   4   2      623.55      826.67     30.88 o 
  -3   4   2     7707.60     7600.03    103.39 o 
  -2   4   2      114.20      101.92      9.87 o 
  -1   4   2     2884.62     3344.09     81.43 o 
   0   4   2     3283.60     3599.83    123.28 o 
   1   4   2        1.73       21.38      3.42 o 
   2   4   2     6295.04     6710.73    145.45 o 
   3   4   2      766.38      808.74     32.08 o 
   4   4   2       28.22       43.69      8.84 o 
   5   4   2      391.49      326.19      9.37 o 
   6   4   2      451.29      465.58     19.77 o 
   7   4   2     1168.02     1251.74     37.33 o 
   8   4   2       61.08       50.81     10.06 o 
   9   4   2      556.70      512.02     35.49 o 
 -10   5   2      483.49      428.93     36.16 o 
  -9   5   2     1324.99     1318.33     46.23 o 
  -8   5   2       10.28       16.22      7.46 o 
  -7   5   2      295.51      255.63     24.59 o 
  -6   5   2     1125.35     1069.21     34.50 o 
  -5   5   2     1477.16     1442.08     31.26 o 
  -4   5   2     2082.54     2336.75     68.74 o 
  -3   5   2     9332.92     9545.91    130.86 o 
  -2   5   2      644.09      674.26     36.46 o 
  -1   5   2    11140.84    10892.46    227.44 o 
   0   5   2      113.59      143.98     10.96 o 
   1   5   2     9337.27     9249.87    145.25 o 
   2   5   2     1021.70     1056.34     49.81 o 
   3   5   2     3227.02     3407.24     64.24 o 
   4   5   2      490.91      452.16     19.93 o 
   5   5   2     1121.35     1068.43     23.33 o 
   6   5   2      352.28      360.24     19.11 o 
   7   5   2      151.64      160.20     13.56 o 
   8   5   2      634.05      571.44     24.72 o 
   9   5   2     1113.98     1010.75     76.87 o 
 -10   6   2      170.81      153.40     20.18 o 
  -9   6   2     2545.91     2455.90     63.61 o 
  -8   6   2       37.49       33.39      9.75 o 
  -7   6   2     2255.77     2324.27     63.77 o 
  -6   6   2      983.72     1008.34     29.73 o 
  -5   6   2     4085.72     3999.28     69.19 o 
  -4   6   2     2198.43     2546.19     77.22 o 
  -3   6   2     6542.65     7315.31    108.88 o 
  -2   6   2       24.77       18.00      5.56 o 
  -1   6   2     9607.96    10546.56    149.46 o 
   0   6   2     2617.75     2735.05     53.41 o 
   1   6   2      134.05      126.30     10.96 o 
   2   6   2      146.40      145.83     14.72 o 
   3   6   2     8969.11     9695.13    140.58 o 
   4   6   2       21.09       45.11      6.95 o 
   5   6   2     5887.70     5771.41     85.57 o 
   6   6   2      323.20      314.98     28.64 o 
   7   6   2     1255.59     1308.34     44.42 o 
   8   6   2      167.61      160.75     14.66 o 
   9   6   2      149.23      185.03     26.58 o 
  -9   7   2     1669.35     1546.11     54.79 o 
  -8   7   2      339.53      360.50     21.48 o 
  -7   7   2      136.81      117.64     18.59 o 
  -6   7   2      293.99      253.90     12.46 o 
  -5   7   2      451.42      485.10     18.52 o 
  -4   7   2        6.62        8.06      3.30 o 
  -3   7   2     1123.40     1331.75     44.09 o 
  -2   7   2      675.69      629.60     23.51 o 
  -1   7   2     8149.84     8686.77    122.76 o 
   0   7   2      198.02      162.95     11.52 o 
   1   7   2     6843.33     7054.60    110.76 o 
   2   7   2      137.32       99.41     11.91 o 
   3   7   2     4411.90     4634.38     84.18 o 
   4   7   2       15.08       25.55      4.96 o 
   5   7   2      286.01      256.38     11.27 o 
   6   7   2      386.36      390.50     18.34 o 
   7   7   2       38.49       52.91     10.86 o 
   8   7   2        3.01        4.04      3.61 o 
  -9   8   2       59.62       59.90      6.88 o 
  -8   8   2      236.90      253.89     16.29 o 
  -7   8   2       45.30       50.28     12.67 o 
  -6   8   2     2826.27     2761.56     55.65 o 
  -5   8   2       25.27       23.46      4.28 o 
  -4   8   2     2211.24     1919.13     31.68 o 
  -3   8   2     1118.63     1009.32     36.43 o 
  -2   8   2      247.18      344.59     22.90 o 
  -1   8   2     1037.09     1107.68     73.09 o 
   0   8   2     3511.69     3793.79     68.32 o 
   1   8   2       86.55      115.73     18.77 o 
   2   8   2     3072.01     3340.16     99.97 o 
   3   8   2     1018.93     1039.85     24.88 o 
   4   8   2     2392.47     2291.50     43.50 o 
   5   8   2       95.52       97.96      8.72 o 
   6   8   2     2270.58     2407.83     57.10 o 
   7   8   2      204.22      236.37     18.54 o 
   8   8   2      512.97      482.11     27.60 o 
  -9   9   2       38.15       31.68      4.69 o 
  -8   9   2       95.49       95.16      8.78 o 
  -7   9   2      221.12      217.90     14.53 o 
  -6   9   2      333.99      290.42     14.22 o 
  -5   9   2      489.52      489.37     14.63 o 
  -4   9   2     2736.24     2516.31     36.75 o 
  -3   9   2     1951.27     1751.89     47.28 o 
  -2   9   2     2136.61     1930.71     77.66 o 
  -1   9   2     6258.45     6723.98     99.65 o 
   0   9   2     5214.59     5282.86    101.99 o 
   1   9   2      599.19      680.83     34.71 o 
   2   9   2     3773.57     3815.04     74.90 o 
   3   9   2     1793.69     1910.79     36.52 o 
   4   9   2      198.81      199.32     10.08 o 
   5   9   2       17.73       20.73      5.75 o 
   6   9   2      331.34      345.79     17.32 o 
   7   9   2        4.03        8.01      3.87 o 
   8   9   2      797.64      772.83     33.09 o 
  -9  10   2        0.54        3.30      3.91 o 
  -8  10   2      561.38      587.03     21.24 o 
  -7  10   2     1423.08     1437.42     62.53 o 
  -6  10   2      201.28      195.34     16.31 o 
  -5  10   2      778.50      789.36     21.77 o 
  -4  10   2     1358.82     1291.21     27.69 o 
  -3  10   2        2.25        7.66      2.47 o 
  -2  10   2     2082.07     1991.50     58.80 o 
  -1  10   2     2765.36     3031.38     59.55 o 
   0  10   2     1180.99     1090.03     51.54 o 
   1  10   2     2148.19     2301.47    145.89 o 
   2  10   2      920.49      904.74     22.22 o 
   3  10   2       24.91       30.29      6.70 o 
   4  10   2     2766.95     2760.38     70.19 o 
   5  10   2       27.40       34.32      8.18 o 
   6  10   2     1198.78     1211.11     37.80 o 
   7  10   2      101.40      113.83     10.21 o 
   8  10   2      227.74      227.59     16.79 o 
  -9  11   2       91.46       76.91      9.69 o 
  -8  11   2       10.55        6.72      2.78 o 
  -7  11   2       31.60       27.27     10.43 o 
  -6  11   2        6.96        8.02      3.65 o 
  -5  11   2      132.11      120.17      8.82 o 
  -4  11   2      196.43      190.83     10.13 o 
  -3  11   2     1203.81     1194.74     25.27 o 
  -2  11   2      667.71      730.22     17.25 o 
  -1  11   2      705.33      640.58     32.20 o 
   0  11   2      171.24      125.88     10.80 o 
   1  11   2       62.14       64.32      6.61 o 
   2  11   2     6381.88     6290.00     82.30 o 
   3  11   2      225.29      235.85     12.40 o 
   4  11   2     1246.99     1224.18     38.81 o 
   5  11   2      172.31      183.85     21.87 o 
   6  11   2      610.45      623.98     29.50 o 
   7  11   2       33.21       30.99      6.77 o 
   8  11   2       23.80       24.56      6.05 o 
  -8  12   2       80.68       96.46      7.94 o 
  -7  12   2       72.41       91.98      9.68 o 
  -6  12   2        4.90        8.35      3.67 o 
  -5  12   2     1660.31     1693.20     45.80 o 
  -4  12   2     1493.26     1492.49     39.36 o 
  -3  12   2      450.36      420.74     13.30 o 
  -2  12   2      121.80      121.73      7.59 o 
  -1  12   2     1955.32     1865.89     35.94 o 
   0  12   2        8.43       16.30      3.20 o 
   1  12   2     1108.39     1050.28     28.11 o 
   2  12   2      239.05      207.15      9.48 o 
   3  12   2     1025.85      970.05     28.75 o 
   4  12   2      326.91      324.77     23.52 o 
   5  12   2      478.48      508.74     22.16 o 
   6  12   2     1490.49     1555.49     33.60 o 
   7  12   2      590.06      583.62     22.31 o 
  -8  13   2      115.42      122.51     11.98 o 
  -7  13   2     1028.03     1019.24     38.53 o 
  -6  13   2        8.89        8.71      3.69 o 
  -5  13   2      214.61      200.01     12.16 o 
  -4  13   2      405.13      424.31     15.62 o 
  -3  13   2      129.92      148.95      8.78 o 
  -2  13   2     3845.71     4044.98     74.86 o 
  -1  13   2       76.64       61.39      8.48 o 
   0  13   2       62.32       80.34      5.50 o 
   1  13   2     1764.56     1714.30     44.19 o 
   2  13   2      126.19      136.65     10.56 o 
   3  13   2      189.17      188.17     12.32 o 
   4  13   2      141.74      127.93     16.78 o 
   5  13   2        0.39        3.59      2.57 o 
   6  13   2       22.67       30.48     10.40 o 
   7  13   2      187.21      184.95     17.05 o 
  -8  14   2       18.37       19.34      5.47 o 
  -7  14   2      181.86      206.44     13.32 o 
  -6  14   2       29.60       19.36      5.18 o 
  -5  14   2      522.83      523.42     24.05 o 
  -4  14   2        3.18        4.84      2.96 o 
  -3  14   2       55.73       49.49      7.67 o 
  -2  14   2      500.35      498.84     18.50 o 
  -1  14   2       25.95       20.64      5.47 o 
   0  14   2       19.35       25.41      4.84 o 
   1  14   2     1471.16     1497.01     46.65 o 
   2  14   2        3.89        6.59      4.20 o 
   3  14   2      912.21      912.36     30.11 o 
   4  14   2       63.95       65.53     10.60 o 
   5  14   2      232.09      227.80     11.24 o 
   6  14   2       31.92       37.77      9.52 o 
   7  14   2       46.22       10.24     13.40 o 
  -7  15   2       15.73       15.58      4.17 o 
  -6  15   2       42.41       35.55      7.89 o 
  -5  15   2      517.86      542.97     26.13 o 
  -4  15   2      392.61      398.66     20.41 o 
  -3  15   2     1259.88     1275.82     35.41 o 
  -2  15   2     2607.20     2658.45     59.23 o 
  -1  15   2      151.42      143.14     10.83 o 
   0  15   2       39.27       31.87      5.39 o 
   1  15   2      971.59      965.27     35.17 o 
   2  15   2      939.97      959.69     34.66 o 
   3  15   2      768.55      827.74     30.42 o 
   4  15   2       36.63       42.22      8.21 o 
   5  15   2       16.95       13.55      4.71 o 
   6  15   2        0.22        1.30      2.40 o 
  -7  16   2      313.03      379.50     25.56 o 
  -6  16   2       78.26       89.80      7.25 o 
  -5  16   2     1445.17     1524.49     38.82 o 
  -4  16   2      459.58      526.15     28.45 o 
  -3  16   2      377.22      471.57     22.49 o 
  -2  16   2      151.34      138.22     16.86 o 
  -1  16   2      477.23      465.13     17.59 o 
   0  16   2      364.31      348.62     17.59 o 
   1  16   2      246.62      240.65     18.03 o 
   2  16   2       10.49       12.62      5.18 o 
   3  16   2     1706.45     1778.62     61.44 o 
   4  16   2      188.30      199.68     13.43 o 
   5  16   2      558.30      566.81     24.37 o 
   6  16   2       47.61       39.27     19.29 o 
  -6  17   2      285.28      251.86     18.82 o 
  -5  17   2       72.91       75.68      7.28 o 
  -4  17   2      834.38      844.82     28.67 o 
  -3  17   2     1082.24     1136.84     38.35 o 
  -2  17   2      145.74      116.13     10.47 o 
  -1  17   2      889.87     1008.40     34.30 o 
   0  17   2       38.54       47.32     10.76 o 
   1  17   2        6.16       12.11      8.66 o 
   2  17   2      341.27      371.11     25.47 o 
   3  17   2        4.42        3.04      4.14 o 
   4  17   2       29.42       16.26      9.51 o 
   5  17   2      103.65       90.82     27.41 o 
   6  17   2      282.32      295.03     28.26 o 
  -6  18   2       14.91       15.09      6.18 o 
  -5  18   2       25.26       14.08      4.74 o 
  -4  18   2        2.85        3.48      3.00 o 
  -3  18   2      326.03      341.99     18.67 o 
  -2  18   2      721.70      706.01     26.20 o 
  -1  18   2       54.92       61.46      7.53 o 
   0  18   2      381.47      381.51     45.41 o 
   1  18   2      127.48      124.19     15.80 o 
   2  18   2        9.29        7.00      6.56 o 
   3  18   2       17.84       26.16      9.55 o 
   4  18   2       98.16       75.73     11.90 o 
   5  18   2      103.25       77.49     40.20 o 
  -5  19   2       29.66       25.58      5.20 o 
  -4  19   2      106.47      115.50      7.14 o 
  -3  19   2      281.31      284.93     13.68 o 
  -2  19   2      168.16      183.75     14.65 o 
  -1  19   2       90.21       79.33     13.18 o 
   0  19   2      652.13      694.02     38.95 o 
   1  19   2      366.49      395.04     34.55 o 
   2  19   2      372.23      380.34     29.79 o 
   3  19   2       15.41       22.35      8.92 o 
   4  19   2        7.02        5.39      3.73 o 
   5  19   2        0.43        0.84      3.87 o 
  -4  20   2      115.38      111.91      8.61 o 
  -3  20   2      223.42      223.47     16.67 o 
  -2  20   2       36.89       32.47      5.93 o 
  -1  20   2       61.16       64.65      8.42 o 
   0  20   2      280.45      297.15     19.96 o 
   1  20   2      176.82      184.33     18.31 o 
   2  20   2      136.75      140.26     14.57 o 
   3  20   2      213.73      267.44     27.06 o 
   4  20   2        4.80        4.91      3.95 o 
  -4  21   2       26.65       28.93      7.91 o 
  -3  21   2      182.45      158.58     24.22 o 
  -2  21   2      229.81      243.80     20.03 o 
  -1  21   2        9.31        6.30      4.88 o 
   0  21   2       24.52       24.89      6.49 o 
   1  21   2       60.63       65.21      9.21 o 
   2  21   2        1.87        1.52      3.61 o 
   3  21   2       72.78       78.05     13.12 o 
  -2  22   2      497.47      492.51     40.71 o 
  -1  22   2      157.73      148.20     11.68 o 
   0  22   2      282.47      243.00     20.87 o 
   1  22   2       37.92       32.62      5.64 o 
  -9   0   3       35.53       51.13     45.58 o 
  -7   0   3     5815.39     5851.85    233.50 o 
  -5   0   3      655.03      917.37     40.09 o 
  -3   0   3     1070.34     1183.20     37.94 o 
  -1   0   3     2982.11     2922.32    124.16 o 
   1   0   3     1887.78     1845.54     43.43 o 
   3   0   3     5997.87     6124.48    233.03 o 
   5   0   3      795.53      675.04     24.97 o 
   7   0   3      818.60      947.60     47.75 o 
 -10   1   3       74.60       72.38      8.88 o 
  -9   1   3      281.48      315.67     33.48 o 
  -8   1   3      211.11      237.92     28.01 o 
  -7   1   3       19.04       28.24      9.76 o 
  -6   1   3      106.79       91.28      9.63 o 
  -5   1   3     8583.13     8960.16    132.36 o 
  -4   1   3       73.66      161.25     13.41 o 
  -3   1   3     3518.78     3200.54     55.84 o 
  -2   1   3    10927.99    11365.96    139.82 o 
  -1   1   3     8323.22     7761.07    174.37 o 
   0   1   3    19223.31    17087.53    861.30 o 
   1   1   3     4962.01     4558.66     61.97 o 
   2   1   3     2958.57     3264.33     80.15 o 
   3   1   3     3126.83     3825.29     83.08 o 
   4   1   3      444.34      481.19     20.65 o 
   5   1   3     2780.82     2808.64     52.43 o 
   6   1   3       44.80       50.74     16.78 o 
   7   1   3      635.11      705.07     36.94 o 
   8   1   3        0.44        1.00      4.13 o 
 -10   2   3      883.32      819.76     25.65 o 
  -9   2   3     1138.66     1180.16     55.95 o 
  -8   2   3        8.18       13.85      7.01 o 
  -7   2   3     3679.79     3596.85     86.66 o 
  -6   2   3      847.31      847.41     24.75 o 
  -5   2   3     2021.89     1934.68     60.00 o 
  -4   2   3     1839.14     1987.03     61.21 o 
  -3   2   3     3449.97     3544.69     73.59 o 
  -2   2   3     1566.69     1634.94     64.81 o 
  -1   2   3     4605.65     4786.71     67.76 o 
   0   2   3     2184.64     2233.53     74.56 o 
   1   2   3    36837.93    33367.14   1516.96 o 
   2   2   3     7215.98     7601.45    111.32 o 
   3   2   3    16483.36    16786.21    291.80 o 
   4   2   3     1961.59     1778.26     35.30 o 
   5   2   3     2130.70     2059.20     40.93 o 
   6   2   3      144.01      168.05     12.34 o 
   7   2   3      945.15     1007.27     41.34 o 
   8   2   3       49.17       50.79     11.45 o 
   9   2   3        1.08        1.85      5.55 o 
 -10   3   3       78.61       70.23      8.16 o 
  -9   3   3      107.86      123.67     16.11 o 
  -8   3   3        5.19       11.38      6.57 o 
  -7   3   3       36.69       37.78      8.27 o 
  -6   3   3      493.70      489.02     18.61 o 
  -5   3   3     1223.79     1093.75     30.14 o 
  -4   3   3     1485.01     1444.06     48.01 o 
  -3   3   3      880.09      682.55     34.42 o 
  -2   3   3     1549.37     1403.10     33.11 o 
  -1   3   3    25013.63    23615.84   1278.62 o 
   0   3   3       16.56        8.25      3.88 o 
   1   3   3     2414.44     2333.28     72.69 o 
   2   3   3      213.94      189.32     14.87 o 
   3   3   3       28.18       66.11      9.15 o 
   4   3   3      184.20      165.27     10.11 o 
   5   3   3       36.15       49.77      6.41 o 
   6   3   3      652.75      656.90     19.68 o 
   7   3   3      779.63      849.25     41.02 o 
   8   3   3      937.87      880.89     38.38 o 
   9   3   3      115.96      120.94     18.84 o 
 -10   4   3      391.46      341.05     18.33 o 
  -9   4   3       63.77       58.08     14.28 o 
  -8   4   3      836.15      795.71     77.13 o 
  -7   4   3       41.46       49.24      9.81 o 
  -6   4   3     3823.10     3643.34     67.55 o 
  -5   4   3       70.47       53.56      8.92 o 
  -4   4   3       35.83       33.52      7.50 o 
  -3   4   3     1660.76     1942.74     58.20 o 
  -2   4   3     1708.13     1763.67     66.10 o 
  -1   4   3      136.55      137.39     24.33 o 
   0   4   3      160.89      143.55      9.90 o 
   1   4   3      482.74      541.52     28.53 o 
   2   4   3      605.70      539.85     22.88 o 
   3   4   3      730.88      833.27     37.71 o 
   4   4   3     4318.61     3985.53     59.50 o 
   5   4   3      280.57      292.83     11.85 o 
   6   4   3     3222.16     3400.95     83.54 o 
   7   4   3       98.36      105.84     13.28 o 
   8   4   3      166.55      175.79     19.45 o 
   9   4   3       31.05       13.29     16.82 o 
 -10   5   3      401.05      374.81     19.59 o 
  -9   5   3       50.49       40.45      7.75 o 
  -8   5   3       24.32       22.94     12.64 o 
  -7   5   3        0.58        8.72      4.55 o 
  -6   5   3      590.91      544.01     20.53 o 
  -5   5   3     1256.40     1237.16     33.17 o 
  -4   5   3     9463.37     9922.90    192.37 o 
  -3   5   3      591.80      705.92     26.61 o 
  -2   5   3    12111.85    12486.94    240.93 o 
  -1   5   3     8067.55     8751.90    137.27 o 
   0   5   3     5301.77     4785.93     76.77 o 
   1   5   3     2769.69     2850.75    107.07 o 
   2   5   3     1787.26     1785.17     63.79 o 
   3   5   3       81.12       81.92     11.56 o 
   4   5   3       75.41       91.66      5.64 o 
   5   5   3      465.98      428.48     13.02 o 
   6   5   3      985.56      958.13     32.57 o 
   7   5   3      284.76      317.99     19.46 o 
   8   5   3     1760.64     1767.56     67.69 o 
 -10   6   3     1163.24     1121.09     81.41 o 
  -9   6   3       77.45       61.77      9.26 o 
  -8   6   3     1051.08     1035.78     42.49 o 
  -7   6   3      167.74      140.73     18.54 o 
  -6   6   3      936.11      854.04     24.62 o 
  -5   6   3      279.37      279.17      9.89 o 
  -4   6   3     2049.55     2032.77     54.20 o 
  -3   6   3      765.37      760.24     39.58 o 
  -2   6   3      154.08      208.68     15.51 o 
  -1   6   3        0.20        4.55      1.75 o 
   0   6   3      802.86      739.27     36.58 o 
   1   6   3       44.69       71.58      8.34 o 
   2   6   3     9599.41    10203.25    266.13 o 
   3   6   3      161.53      178.62     14.06 o 
   4   6   3     3954.41     3848.58     55.53 o 
   5   6   3      258.82      248.45     10.96 o 
   6   6   3      772.92      767.43     26.34 o 
   7   6   3      230.45      222.15     12.92 o 
   8   6   3      595.87      608.68     25.94 o 
 -10   7   3        2.62        3.03      9.92 o 
  -9   7   3      223.27      202.84     13.53 o 
  -8   7   3      149.28      180.13     11.83 o 
  -7   7   3        4.27       11.18      5.28 o 
  -6   7   3       97.78      103.96     10.32 o 
  -5   7   3     1363.94     1409.22     27.42 o 
  -4   7   3        6.36       14.29      5.33 o 
  -3   7   3     1540.79     1495.83     48.40 o 
  -2   7   3     2462.57     2476.30     73.61 o 
  -1   7   3      139.85      170.52     13.49 o 
   0   7   3     2777.99     2544.73    100.89 o 
   1   7   3      382.20      391.37     26.64 o 
   2   7   3      101.95      104.13     15.28 o 
   3   7   3     1238.25     1240.05     42.99 o 
   4   7   3      218.05      216.80      8.93 o 
   5   7   3      365.77      411.48     16.32 o 
   6   7   3     1263.66     1355.90     40.65 o 
   7   7   3     1346.54     1391.99     40.82 o 
   8   7   3       15.64       16.38     11.05 o 
  -9   8   3     1187.85     1216.50     35.11 o 
  -8   8   3      246.22      275.38     17.75 o 
  -7   8   3     4909.53     5472.50    125.78 o 
  -6   8   3      255.87      284.63     15.03 o 
  -5   8   3     6780.98     6992.95     97.57 o 
  -4   8   3      107.20      112.94      6.60 o 
  -3   8   3        1.05       11.25      4.86 o 
  -2   8   3     1657.20     1860.29     60.63 o 
  -1   8   3        3.17       32.17      6.76 o 
   0   8   3       74.15       86.56     10.45 o 
   1   8   3     2387.12     2312.00     78.06 o 
   2   8   3      123.33      152.40     20.82 o 
   3   8   3      751.63      598.16     15.14 o 
   4   8   3     1095.54     1091.95     28.22 o 
   5   8   3     8295.60     8119.15    222.04 o 
   6   8   3      105.97      130.46     11.14 o 
   7   8   3      296.35      313.48     21.05 o 
   8   8   3        3.71        3.55      4.06 o 
  -9   9   3       68.98       64.70      6.37 o 
  -8   9   3       42.52       50.74     13.20 o 
  -7   9   3        0.32        4.78      6.06 o 
  -6   9   3     1168.55     1093.68     28.09 o 
  -5   9   3     2898.10     2798.24     51.60 o 
  -4   9   3     3233.99     3113.95     51.70 o 
  -3   9   3     8572.57     8341.01    144.53 o 
  -2   9   3      233.06      199.40     15.63 o 
  -1   9   3     2387.51     2095.72     65.91 o 
   0   9   3       92.51      103.34     15.03 o 
   1   9   3     7970.12     8242.29    192.33 o 
   2   9   3     3739.96     3574.12     47.97 o 
   3   9   3       18.63       18.65      4.30 o 
   4   9   3     1816.74     1787.36     42.15 o 
   5   9   3       32.99       34.21      7.88 o 
   6   9   3       59.33       80.23     12.18 o 
   7   9   3      394.81      386.71     24.12 o 
   8   9   3      465.66      497.34     24.96 o 
  -9  10   3      157.59      170.60     11.72 o 
  -8  10   3      126.39      117.85     11.59 o 
  -7  10   3        0.11        2.33      2.81 o 
  -6  10   3      310.83      344.36     18.63 o 
  -5  10   3      499.66      487.57     18.12 o 
  -4  10   3      101.52      109.29      8.20 o 
  -3  10   3     1353.59     1255.07     27.46 o 
  -2  10   3       53.96       41.28      7.19 o 
  -1  10   3     1378.79     1475.89     33.55 o 
   0  10   3      366.18      366.36     22.12 o 
   1  10   3     2958.34     2504.54     72.30 o 
   2  10   3       23.19       19.94      4.82 o 
   3  10   3      245.71      237.14      9.54 o 
   4  10   3     1134.68     1149.84     34.72 o 
   5  10   3        0.52        4.06      2.75 o 
   6  10   3      807.42      870.00     25.91 o 
   7  10   3        6.14        8.09      3.31 o 
   8  10   3      100.78       98.47     11.34 o 
  -9  11   3        6.20        6.28      8.13 o 
  -8  11   3      511.11      525.61     22.84 o 
  -7  11   3       54.06       48.73     12.77 o 
  -6  11   3     1195.65     1287.81     35.70 o 
  -5  11   3      112.76      110.16      9.13 o 
  -4  11   3     1137.37     1058.92     26.48 o 
  -3  11   3      112.52      114.62      6.97 o 
  -2  11   3        1.56       13.75      4.03 o 
  -1  11   3     3258.67     3209.45     63.47 o 
   0  11   3     1227.91     1196.05     26.69 o 
   1  11   3      719.26      659.48     17.75 o 
   2  11   3      306.71      304.57     10.78 o 
   3  11   3     2230.50     2234.90     59.56 o 
   4  11   3      195.67      214.56     14.58 o 
   5  11   3      780.25      793.21     24.54 o 
   6  11   3      917.87      955.68     30.72 o 
   7  11   3        1.49        4.71      2.73 o 
  -8  12   3     2170.16     2217.43     78.25 o 
  -7  12   3     3102.16     3406.25     76.06 o 
  -6  12   3     3947.51     4235.58    110.94 o 
  -5  12   3      933.06      918.22     25.73 o 
  -4  12   3       47.45       43.98      7.39 o 
  -3  12   3       58.07       58.41      7.88 o 
  -2  12   3      122.25      133.49      7.54 o 
  -1  12   3      885.38      905.07     26.27 o 
   0  12   3       70.92       51.70      6.82 o 
   1  12   3     1566.71     1509.88     34.46 o 
   2  12   3     2095.23     2052.17     45.35 o 
   3  12   3     1521.83     1535.63     43.04 o 
   4  12   3     2050.93     2013.44     51.14 o 
   5  12   3      311.06      360.05     19.73 o 
   6  12   3     1244.87     1276.26     37.24 o 
   7  12   3      181.04      195.76     13.76 o 
  -8  13   3        0.08        2.84      2.83 o 
  -7  13   3      117.46      133.93     12.16 o 
  -6  13   3      163.66      161.36     13.41 o 
  -5  13   3     4597.72     4987.53     95.03 o 
  -4  13   3     1097.03     1213.34     30.33 o 
  -3  13   3     3655.36     3587.52     82.53 o 
  -2  13   3      316.66      274.46     12.52 o 
  -1  13   3     1861.17     1858.06     50.71 o 
   0  13   3     1571.46     1483.46     40.32 o 
   1  13   3     2092.16     1978.41     43.81 o 
   2  13   3       48.26       51.52      8.51 o 
   3  13   3     1204.51     1232.14     36.24 o 
   4  13   3       48.01       47.76      9.06 o 
   5  13   3       47.31       50.11      9.96 o 
   6  13   3       16.43       18.46      5.54 o 
   7  13   3      395.38      307.10     83.39 o 
  -8  14   3      812.59      742.53     41.53 o 
  -7  14   3      376.48      359.79     17.31 o 
  -6  14   3       15.94       15.81      5.28 o 
  -5  14   3      117.31      121.35     10.73 o 
  -4  14   3      420.52      465.50     19.48 o 
  -3  14   3        2.20        5.21      3.66 o 
  -2  14   3     1899.70     1863.82     49.64 o 
  -1  14   3       29.14       27.26      6.62 o 
   0  14   3       44.04       51.02     10.18 o 
   1  14   3        6.48       10.81      5.05 o 
   2  14   3      981.22     1016.90     31.83 o 
   3  14   3        6.12        9.60      4.73 o 
   4  14   3      403.41      392.89     22.22 o 
   5  14   3      121.15      130.35      9.75 o 
   6  14   3        6.51        4.10      3.39 o 
   7  14   3       44.49       -1.18      3.20 o 
  -7  15   3        0.97        1.32      2.25 o 
  -6  15   3      130.09      111.53      9.75 o 
  -5  15   3       72.54       74.09      7.21 o 
  -4  15   3      209.84      197.22     13.52 o 
  -3  15   3      365.85      375.23     16.67 o 
  -2  15   3      840.21      877.65     29.02 o 
  -1  15   3      282.05      294.49     22.86 o 
   0  15   3     1446.50     1490.85     42.96 o 
   1  15   3        4.06        6.09      4.54 o 
   2  15   3      445.79      444.20     23.02 o 
   3  15   3      321.23      333.00     25.86 o 
   4  15   3        8.07        9.87      5.81 o 
   5  15   3      311.23      327.20     16.73 o 
   6  15   3        0.31        2.65      1.87 o 
  -7  16   3      326.34      260.02     41.64 o 
  -6  16   3      861.48      874.48     39.63 o 
  -5  16   3       48.87       51.39      8.49 o 
  -4  16   3       71.67       77.12      8.79 o 
  -3  16   3      237.60      282.13     16.10 o 
  -2  16   3      138.72      160.96     11.88 o 
  -1  16   3      955.71      944.95     35.45 o 
   0  16   3       65.56       75.12     12.05 o 
   1  16   3      295.70      335.21     20.41 o 
   2  16   3      683.72      772.69     43.13 o 
   3  16   3      123.52      119.11     10.39 o 
   4  16   3      353.63      398.73     23.55 o 
   5  16   3      201.42      188.79     12.45 o 
  -6  17   3      542.15      533.64     21.85 o 
  -5  17   3        5.74        8.21      3.85 o 
  -4  17   3      810.21      898.27     26.48 o 
  -3  17   3       29.77       38.85      8.14 o 
  -2  17   3      151.93      154.71     13.86 o 
  -1  17   3      180.12      209.00     16.77 o 
   0  17   3      297.26      293.53     19.22 o 
   1  17   3       17.71       17.57      6.37 o 
   2  17   3      559.08      657.37     42.79 o 
   3  17   3        3.45        5.13      4.51 o 
   4  17   3      513.38      510.43     19.86 o 
  -6  18   3        0.56        0.50      3.14 o 
  -5  18   3       67.16       61.26      6.43 o 
  -4  18   3      345.00      373.87     16.63 o 
  -3  18   3      493.00      473.46     22.11 o 
  -2  18   3      102.54      120.69     11.29 o 
  -1  18   3       25.34       21.08      7.41 o 
   0  18   3      733.09      766.97     24.53 o 
   1  18   3      742.76      740.61     30.88 o 
   2  18   3      122.00      111.99     13.95 o 
   3  18   3      855.46      867.42     37.43 o 
   4  18   3        0.06        0.74      1.97 o 
   5  18   3        7.37       10.77      7.06 o 
  -5  19   3      247.74      235.36     14.65 o 
  -4  19   3        4.99        9.20      4.00 o 
  -3  19   3      459.78      486.22     24.89 o 
  -2  19   3      261.87      240.00     14.28 o 
  -1  19   3      457.36      482.27     31.65 o 
   0  19   3       23.81       22.92      7.94 o 
   1  19   3      347.92      403.00     36.69 o 
   2  19   3       38.16       42.31     11.75 o 
   3  19   3       24.59       22.88      8.63 o 
   4  19   3       13.94        9.05      4.66 o 
  -4  20   3      444.02      406.57     24.66 o 
  -3  20   3      106.34      111.68      9.52 o 
  -2  20   3      217.70      201.84     15.56 o 
  -1  20   3       53.88       53.81      7.63 o 
   0  20   3       23.51       22.13      8.38 o 
   1  20   3       67.97       65.05      9.34 o 
   2  20   3      794.76      808.55     31.38 o 
   3  20   3       30.64       33.09      6.94 o 
  -3  21   3        4.99        2.11      4.35 o 
  -2  21   3       92.16       93.37      7.94 o 
  -1  21   3      133.10      138.61     13.11 o 
   0  21   3      106.56       99.31     10.82 o 
   1  21   3       52.37       56.35      8.33 o 
   2  21   3        0.85        3.50      3.23 o 
  -1  22   3       61.29       46.69      6.36 o 
   0  22   3      143.64      144.34     13.56 o 
 -10   0   4     1621.30     1570.71     68.96 o 
  -8   0   4      573.24      706.63     65.60 o 
  -6   0   4     1303.83     1245.98     48.11 o 
  -4   0   4     1872.92     1850.59    101.26 o 
  -2   0   4     1554.80     1290.01     42.50 o 
   0   0   4     2055.36     1776.96     82.38 o 
   2   0   4     1754.12     1518.93     69.46 o 
   4   0   4     8920.06     9328.78    193.62 o 
   6   0   4      213.21      201.76     34.30 o 
   8   0   4      457.75      430.94     35.49 o 
 -10   1   4      170.66      165.59     18.82 o 
  -9   1   4      274.89      290.06     28.15 o 
  -8   1   4     1673.63     1820.64    119.34 o 
  -7   1   4      912.13      927.08     42.15 o 
  -6   1   4     5944.96     5908.67     96.83 o 
  -5   1   4      864.60      862.06     25.20 o 
  -4   1   4     1772.97     1523.03     50.41 o 
  -3   1   4     5149.70     5769.82    111.88 o 
  -2   1   4    10162.06    10378.93    214.22 o 
  -1   1   4     5564.39     5526.29    209.84 o 
   0   1   4        8.71       49.51      5.49 o 
   1   1   4     1753.21     1777.76     88.26 o 
   2   1   4     4318.06     5090.94     78.46 o 
   3   1   4      351.19      390.83     28.39 o 
   4   1   4     1180.17     1090.95     23.62 o 
   5   1   4       25.85       41.12      8.45 o 
   6   1   4     2279.03     2408.31     66.13 o 
   7   1   4      932.39      956.97     35.73 o 
   8   1   4      398.96      421.42     25.39 o 
 -10   2   4      942.18      945.54     28.44 o 
  -9   2   4      330.68      346.26     34.03 o 
  -8   2   4     2672.61     2886.10    114.36 o 
  -7   2   4     1418.72     1305.81     46.88 o 
  -6   2   4     1411.06     1441.73     35.49 o 
  -5   2   4     1092.42     1142.32     34.65 o 
  -4   2   4     5823.54     6766.46    100.96 o 
  -3   2   4       12.19       37.07     12.92 o 
  -2   2   4     5386.87     5488.86    113.62 o 
  -1   2   4     5786.98     5543.44    144.63 o 
   0   2   4    10102.55     9341.93    605.21 o 
   1   2   4     5810.15     5740.93    136.63 o 
   2   2   4       98.92       37.53      6.97 o 
   3   2   4      226.54      194.94     19.08 o 
   4   2   4     1362.35     1253.08     30.01 o 
   5   2   4       83.11       84.75     13.13 o 
   6   2   4      421.09      442.68     19.07 o 
   7   2   4        6.88       17.91      9.46 o 
   8   2   4        1.15       13.27      6.95 o 
 -10   3   4       34.51       28.16     13.29 o 
  -9   3   4      446.76      472.39     38.39 o 
  -8   3   4        8.83       13.10      7.51 o 
  -7   3   4     2989.56     2703.87    136.10 o 
  -6   3   4      315.76      245.21     10.71 o 
  -5   3   4     3677.25     3732.75     59.54 o 
  -4   3   4     2755.37     2957.92     99.62 o 
  -3   3   4     1208.72     1232.60     40.82 o 
  -2   3   4     7632.37     7977.71    210.67 o 
  -1   3   4     1404.00     1411.94     34.45 o 
   0   3   4      309.79      394.29     22.64 o 
   1   3   4      619.56      673.26     39.50 o 
   2   3   4     4391.26     4735.97    200.08 o 
   3   3   4     3349.12     3389.76     80.77 o 
   4   3   4       64.18       76.16      8.94 o 
   5   3   4     3841.96     3958.15     91.94 o 
   6   3   4        1.46        3.64      2.78 o 
   7   3   4      338.43      362.82     24.29 o 
   8   3   4      809.22      781.33     36.88 o 
 -10   4   4        9.97       13.40     13.04 o 
  -9   4   4     1260.80     1409.99     70.88 o 
  -8   4   4      134.67      129.40     14.77 o 
  -7   4   4     1178.86     1217.52     34.38 o 
  -6   4   4      981.25      994.63     26.24 o 
  -5   4   4     2561.71     2543.20     50.74 o 
  -4   4   4      211.71      330.38     26.13 o 
  -3   4   4     3205.00     3339.83     86.29 o 
  -2   4   4      472.60      431.37     24.94 o 
  -1   4   4        2.22       41.75      5.67 o 
   0   4   4        0.58       32.57     17.59 o 
   1   4   4    13254.91    13687.71    303.11 o 
   2   4   4       37.91       32.65      6.66 o 
   3   4   4     8244.88     7803.44    140.51 o 
   4   4   4      247.71      247.44      9.64 o 
   5   4   4       80.87      106.15     10.25 o 
   6   4   4      130.79      142.52     11.52 o 
   7   4   4      237.04      217.75     17.01 o 
   8   4   4      284.60      281.56     23.12 o 
 -10   5   4       25.29       31.83      7.58 o 
  -9   5   4       98.79       93.41     13.98 o 
  -8   5   4      467.92      546.22     37.90 o 
  -7   5   4     2318.62     2152.59     56.90 o 
  -6   5   4      230.45      227.69     11.83 o 
  -5   5   4     4024.72     3713.57     68.73 o 
  -4   5   4      249.31      241.50     18.77 o 
  -3   5   4     9202.81     9457.82    176.20 o 
  -2   5   4       70.81       49.36      7.60 o 
  -1   5   4     8462.83     8470.18    118.64 o 
   0   5   4      572.16      577.27     34.70 o 
   1   5   4     4265.07     4610.08     82.25 o 
   2   5   4     1786.17     1774.37     75.09 o 
   3   5   4      242.87      221.64     12.07 o 
   4   5   4       30.83       35.20      5.19 o 
   5   5   4     4478.97     4527.05    101.97 o 
   6   5   4       20.26       35.57     14.09 o 
   7   5   4     1211.38     1218.99     43.58 o 
   8   5   4      103.67       49.51     14.93 o 
 -10   6   4      216.45      171.59     16.67 o 
  -9   6   4       30.34       33.57      7.00 o 
  -8   6   4      183.78      203.28     19.70 o 
  -7   6   4     3114.35     3071.28     75.76 o 
  -6   6   4       67.05       79.42      8.04 o 
  -5   6   4     1917.09     1923.10     33.58 o 
  -4   6   4       24.68       17.36      5.43 o 
  -3   6   4      172.27      148.33     14.12 o 
  -2   6   4     1416.83     1420.77     56.65 o 
  -1   6   4    11806.39    11629.99    176.67 o 
   0   6   4     4606.98     4865.26    144.16 o 
   1   6   4     8643.09     8831.48    183.64 o 
   2   6   4       14.67       29.71      8.58 o 
   3   6   4     1536.28     1330.79     29.76 o 
   4   6   4       48.05       51.89      6.46 o 
   5   6   4       94.75       90.42      9.13 o 
   6   6   4      154.96      171.01     13.06 o 
   7   6   4      154.51      169.84     13.65 o 
   8   6   4       53.96       36.09      7.99 o 
 -10   7   4       20.01        5.89     25.74 o 
  -9   7   4      173.46      184.08     12.60 o 
  -8   7   4      359.10      403.45     27.15 o 
  -7   7   4      384.84      340.41     15.83 o 
  -6   7   4      673.98      716.16     23.42 o 
  -5   7   4     1792.12     1645.96     32.83 o 
  -4   7   4      382.32      362.73     17.26 o 
  -3   7   4     4512.17     4415.96     80.53 o 
  -2   7   4      256.04      296.53     25.62 o 
  -1   7   4        0.59       17.45      5.48 o 
   0   7   4      263.04      273.74     22.07 o 
   1   7   4     5823.17     6113.10    116.51 o 
   2   7   4     3134.37     3193.65     66.49 o 
   3   7   4     1544.09     1527.23     28.82 o 
   4   7   4     1112.07     1036.36     24.11 o 
   5   7   4        6.96        9.05      4.11 o 
   6   7   4      605.67      622.57     32.82 o 
   7   7   4      268.56      280.81     19.76 o 
   8   7   4       53.30       37.49      9.18 o 
  -9   8   4       23.93       17.83      6.99 o 
  -8   8   4     2236.21     2314.35     68.56 o 
  -7   8   4       54.54       64.40     14.23 o 
  -6   8   4        1.89        6.06      2.69 o 
  -5   8   4      231.13      239.01      9.94 o 
  -4   8   4     1060.48     1095.49     22.45 o 
  -3   8   4      359.04      312.54     16.12 o 
  -2   8   4      648.18      616.25     28.31 o 
  -1   8   4     1402.90     1446.05     54.04 o 
   0   8   4      945.32      754.67     34.61 o 
   1   8   4      732.51      661.88     38.78 o 
   2   8   4     5393.33     4874.03    154.56 o 
   3   8   4      323.79      296.93      9.83 o 
   4   8   4     1763.10     1735.95     39.91 o 
   5   8   4      157.28      172.20     17.64 o 
   6   8   4      272.11      278.30     17.82 o 
   7   8   4       46.32       51.09     12.86 o 
  -9   9   4      100.99       94.22      7.44 o 
  -8   9   4      162.68      193.84     15.05 o 
  -7   9   4       58.20       80.51     11.60 o 
  -6   9   4     1455.60     1462.00     39.02 o 
  -5   9   4      424.66      388.16     13.24 o 
  -4   9   4     4736.61     4342.41     85.46 o 
  -3   9   4        6.61       20.45      5.89 o 
  -2   9   4     1825.74     1755.03     32.36 o 
  -1   9   4     1623.46     1623.25     50.85 o 
   0   9   4     1684.83     1604.70     51.24 o 
   1   9   4     3487.19     3166.90     53.66 o 
   2   9   4      396.78      371.29     13.92 o 
   3   9   4        0.91        9.45      3.33 o 
   4   9   4     2193.52     2132.89     49.50 o 
   5   9   4      665.01      718.48     23.24 o 
   6   9   4     2314.65     2329.87     60.89 o 
   7   9   4      565.88      636.40     25.97 o 
  -9  10   4      410.81      357.02     16.55 o 
  -8  10   4        8.50       14.15      5.86 o 
  -7  10   4      682.69      698.86     40.35 o 
  -6  10   4        1.73       19.36      5.86 o 
  -5  10   4       40.55       57.00      6.42 o 
  -4  10   4      239.93      204.36     10.92 o 
  -3  10   4        0.96        4.27      1.92 o 
  -2  10   4     6306.40     6012.65     99.24 o 
  -1  10   4     4012.85     4101.16     53.30 o 
   0  10   4     7705.72     7185.20    116.57 o 
   1  10   4      201.10      196.87      9.07 o 
   2  10   4      947.57      874.96     21.30 o 
   3  10   4      925.73      916.67     24.90 o 
   4  10   4      307.27      305.05     19.54 o 
   5  10   4       19.53       20.62      7.28 o 
   6  10   4        6.54       13.89      5.45 o 
   7  10   4      118.17      125.57     11.41 o 
  -9  11   4       48.26       34.57      4.92 o 
  -8  11   4      783.68      851.91     29.05 o 
  -7  11   4       51.60       64.73     14.10 o 
  -6  11   4     1262.40     1380.68     40.24 o 
  -5  11   4      149.26      125.25      9.65 o 
  -4  11   4      748.60      719.62     21.61 o 
  -3  11   4      338.26      337.45     11.57 o 
  -2  11   4      224.24      199.15     11.31 o 
  -1  11   4        5.08        4.26      2.36 o 
   0  11   4      643.14      641.27     18.45 o 
   1  11   4        5.08       11.42      3.54 o 
   2  11   4     1211.63     1168.55     29.94 o 
   3  11   4     1017.95     1037.64     28.90 o 
   4  11   4       10.44       14.94      5.10 o 
   5  11   4       41.99       40.56      9.84 o 
   6  11   4      216.17      255.66     13.12 o 
   7  11   4      591.08      545.56     17.76 o 
  -8  12   4      167.08      174.45     11.99 o 
  -7  12   4      349.78      386.18     24.13 o 
  -6  12   4      227.93      253.98     17.80 o 
  -5  12   4      148.92      143.78     16.10 o 
  -4  12   4        4.81       10.09      3.36 o 
  -3  12   4       10.64       13.15      3.86 o 
  -2  12   4      235.23      253.33     15.68 o 
  -1  12   4        1.69        3.76      2.77 o 
   0  12   4     2648.24     2567.95     59.15 o 
   1  12   4      104.69       84.79      7.37 o 
   2  12   4      143.37      138.31      8.55 o 
   3  12   4      618.80      571.76     19.10 o 
   4  12   4     3643.67     3993.63    103.81 o 
   5  12   4     1294.06     1347.95     30.91 o 
   6  12   4        2.29        9.96      4.09 o 
   7  12   4      185.86      157.78     15.58 o 
  -8  13   4      214.88      229.66     16.61 o 
  -7  13   4      253.68      283.69     17.68 o 
  -6  13   4      352.29      397.48     23.17 o 
  -5  13   4      195.76      207.61     12.65 o 
  -4  13   4      215.20      210.63     18.15 o 
  -3  13   4      879.00      886.50     30.12 o 
  -2  13   4       30.48       22.85      7.63 o 
  -1  13   4       34.95       47.46     10.04 o 
   0  13   4      435.80      405.87     15.41 o 
   1  13   4      996.04      946.10     29.00 o 
   2  13   4      874.89      888.68     25.80 o 
   3  13   4      822.64      808.13     27.69 o 
   4  13   4        0.69        5.04      3.20 o 
   5  13   4     2144.41     2103.99     50.46 o 
   6  13   4     1049.66     1107.45     30.70 o 
  -8  14   4       62.27       53.82      5.41 o 
  -7  14   4       52.89       55.99      9.16 o 
  -6  14   4      233.01      233.00     14.97 o 
  -5  14   4      198.02      215.64     16.16 o 
  -4  14   4      392.89      402.40     18.81 o 
  -3  14   4     1655.97     1738.95     65.19 o 
  -2  14   4        2.71        5.27      4.92 o 
  -1  14   4     1259.93     1209.33     45.95 o 
   0  14   4       15.81       21.39      5.99 o 
   1  14   4     2145.72     2163.97     54.04 o 
   2  14   4      129.84      114.03     13.70 o 
   3  14   4        3.49        7.87      4.57 o 
   4  14   4      270.77      268.92     15.31 o 
   5  14   4      183.82      177.56     11.63 o 
   6  14   4       26.91       23.38      5.81 o 
  -7  15   4      189.21      209.83     15.77 o 
  -6  15   4      184.87      200.56     12.68 o 
  -5  15   4      784.71      841.64     23.65 o 
  -4  15   4       42.03       46.02      8.76 o 
  -3  15   4      992.50     1054.39     38.79 o 
  -2  15   4       21.61       25.37      8.81 o 
  -1  15   4     2217.79     2173.88     72.88 o 
   0  15   4     1425.25     1481.29     41.18 o 
   1  15   4       12.69        9.29      3.52 o 
   2  15   4      998.13     1061.31     43.39 o 
   3  15   4      126.58      136.50     14.78 o 
   4  15   4       54.75       56.63      9.34 o 
   5  15   4      448.74      459.10     18.46 o 
   6  15   4       36.21       11.93     19.51 o 
  -7  16   4      600.48      582.75     27.36 o 
  -6  16   4       35.40       35.08      5.33 o 
  -5  16   4      121.11      117.45      9.92 o 
  -4  16   4       37.47       29.57      6.28 o 
  -3  16   4      148.30      123.01     13.33 o 
  -2  16   4      758.06      800.51     30.77 o 
  -1  16   4      569.51      582.55     23.18 o 
   0  16   4       54.53       52.22      8.34 o 
   1  16   4     2135.78     2279.66     78.09 o 
   2  16   4       25.41       19.21      8.71 o 
   3  16   4     1863.42     1980.27     57.77 o 
   4  16   4      238.58      229.76     27.57 o 
  -6  17   4       24.39       24.57      4.90 o 
  -5  17   4      129.69      135.18      9.77 o 
  -4  17   4        2.41        3.70      3.11 o 
  -3  17   4        0.24        3.09      2.81 o 
  -2  17   4       23.86       28.28      7.32 o 
  -1  17   4        3.26        6.73      3.90 o 
   0  17   4      595.89      593.00     30.69 o 
   1  17   4       85.14       80.67     12.05 o 
   2  17   4      272.50      292.61     20.59 o 
   3  17   4      101.74      104.47      9.57 o 
   4  17   4      330.90      294.16     20.71 o 
  -6  18   4       70.96       64.16      9.30 o 
  -5  18   4       91.07      104.36      7.85 o 
  -4  18   4       84.12       90.28      9.30 o 
  -3  18   4      283.27      299.40     17.26 o 
  -2  18   4      285.15      291.15     17.74 o 
  -1  18   4      441.09      409.06     23.77 o 
   0  18   4      134.61      152.56     12.37 o 
   1  18   4        0.97        2.37      3.01 o 
   2  18   4      148.45      129.04     12.93 o 
   3  18   4      111.16      101.39      9.16 o 
   4  18   4      185.94      196.51     13.38 o 
  -5  19   4       52.56       52.16      5.55 o 
  -4  19   4      939.13      972.64     26.00 o 
  -3  19   4      599.08      566.04     21.97 o 
  -2  19   4      904.59      942.71     35.38 o 
  -1  19   4       60.80       51.08      7.40 o 
   0  19   4      846.03      829.48     31.09 o 
   1  19   4      476.98      455.83     32.00 o 
   2  19   4        0.23        2.17      2.44 o 
   3  19   4        2.61        2.10      2.02 o 
  -4  20   4       77.52       55.19      6.39 o 
  -3  20   4        6.47        4.32      2.68 o 
  -2  20   4       22.94       22.69      5.23 o 
  -1  20   4        0.88        2.13      2.92 o 
   0  20   4       14.24       24.04     20.03 o 
   1  20   4        9.06       12.84      6.35 o 
   2  20   4      486.98      555.50     32.93 o 
   3  20   4        4.35        2.43      1.99 o 
  -3  21   4       36.75       34.71      4.96 o 
  -2  21   4      356.52      339.19     18.04 o 
  -1  21   4      155.47      150.51     15.88 o 
   0  21   4       48.18       46.82      7.55 o 
   1  21   4      246.95      221.85     19.80 o 
   2  21   4       48.43       39.35      6.25 o 
  -9   0   5      252.27      226.41     33.98 o 
  -7   0   5     1469.12     1396.01     59.95 o 
  -5   0   5     1068.95      884.38     33.91 o 
  -3   0   5    11755.96    12515.53    309.84 o 
  -1   0   5     6654.51     5858.03    203.26 o 
   1   0   5    11279.78    10100.05    803.96 o 
   3   0   5      445.39      450.47     19.53 o 
   5   0   5     6912.01     7073.21    328.46 o 
   7   0   5     4091.90     4488.91    119.76 o 
 -10   1   5      425.20      419.26     32.30 o 
  -9   1   5      539.72      607.14     47.00 o 
  -8   1   5      175.09      166.12     20.03 o 
  -7   1   5     1596.32     1567.94     49.61 o 
  -6   1   5     1345.43     1324.75     37.85 o 
  -5   1   5     2542.09     2699.97     71.04 o 
  -4   1   5     5127.17     5672.07     98.11 o 
  -3   1   5      120.28      126.50     13.25 o 
  -2   1   5        7.44       22.88      4.85 o 
  -1   1   5       23.60       33.26      3.77 o 
   0   1   5        8.63        7.40      3.37 o 
   1   1   5     3703.30     3451.97    129.43 o 
   2   1   5      168.01      130.02     16.42 o 
   3   1   5    10651.70    10574.62    119.67 o 
   4   1   5       99.17      101.22      8.77 o 
   5   1   5     3713.99     3843.84     88.24 o 
   6   1   5      359.20      373.63     20.29 o 
   7   1   5      364.76      362.03     22.18 o 
   8   1   5      928.91      875.24     32.76 o 
 -10   2   5       38.80       45.53      8.26 o 
  -9   2   5      109.63      116.59     20.50 o 
  -8   2   5      108.52      138.88     24.08 o 
  -7   2   5      112.71      124.01     14.22 o 
  -6   2   5      253.07      288.49     15.48 o 
  -5   2   5      277.20      255.68     14.77 o 
  -4   2   5     3985.04     4325.18    149.26 o 
  -3   2   5    12526.65    13224.29    341.79 o 
  -2   2   5     5720.77     5729.81     77.41 o 
  -1   2   5     5549.02     5517.82     97.79 o 
   0   2   5     2383.44     2448.26     79.89 o 
   1   2   5     2326.88     2354.40     82.67 o 
   2   2   5       15.62       28.22      6.77 o 
   3   2   5     3229.69     3213.37     49.43 o 
   4   2   5      308.05      297.83     15.68 o 
   5   2   5      918.21      929.11     29.98 o 
   6   2   5      291.98      328.22     20.78 o 
   7   2   5       36.68       39.32     16.23 o 
   8   2   5       47.91       34.40      8.41 o 
 -10   3   5     1595.63     1635.02     42.37 o 
  -9   3   5       17.16       18.07     11.81 o 
  -8   3   5     4364.91     4725.75    208.35 o 
  -7   3   5     1332.38     1256.47     42.13 o 
  -6   3   5      355.39      349.08     17.80 o 
  -5   3   5     3845.34     3856.47     87.43 o 
  -4   3   5      187.15      163.81     15.24 o 
  -3   3   5     1667.88     1837.01     77.03 o 
  -2   3   5     3389.36     3904.55    126.89 o 
  -1   3   5     6445.11     6915.44     98.97 o 
   0   3   5     5175.76     5217.29    232.20 o 
   1   3   5       18.73       30.78      6.41 o 
   2   3   5     3417.15     3098.93     62.39 o 
   3   3   5     3653.17     3942.49     71.19 o 
   4   3   5     3113.19     3123.15     65.43 o 
   5   3   5      390.04      456.63     18.61 o 
   6   3   5      419.93      458.27     26.44 o 
   7   3   5     2004.29     2128.17     75.40 o 
   8   3   5        0.62        3.30      3.23 o 
 -10   4   5      579.71      583.11     28.50 o 
  -9   4   5      411.66      405.90     31.93 o 
  -8   4   5      182.42      198.22     25.27 o 
  -7   4   5      943.92      941.92     32.72 o 
  -6   4   5     1303.99     1225.06     29.59 o 
  -5   4   5      660.48      608.97     23.20 o 
  -4   4   5     1932.58     1864.05     45.28 o 
  -3   4   5     5910.92     6251.24    136.61 o 
  -2   4   5     3814.64     3739.22     62.93 o 
  -1   4   5     3793.61     4247.57    128.32 o 
   0   4   5     2870.60     2378.40     78.69 o 
   1   4   5     1763.89     1787.95     64.48 o 
   2   4   5     1604.97     1508.78     50.59 o 
   3   4   5       16.72       20.02      4.39 o 
   4   4   5     1030.33      998.59     25.81 o 
   5   4   5     1303.65     1360.61     40.70 o 
   6   4   5     2527.47     2660.17     80.24 o 
   7   4   5      459.43      460.69     25.45 o 
   8   4   5      746.80      739.03     41.21 o 
 -10   5   5       30.80       27.09      8.44 o 
  -9   5   5      368.21      374.07     25.41 o 
  -8   5   5      745.86      737.16     56.32 o 
  -7   5   5      126.17      115.18     16.85 o 
  -6   5   5     1481.70     1446.34     35.92 o 
  -5   5   5     2875.69     3001.54     48.74 o 
  -4   5   5     2569.54     2483.95     61.68 o 
  -3   5   5      137.07      160.11     16.51 o 
  -2   5   5     1994.69     2200.43     67.90 o 
  -1   5   5      791.51      959.03     41.83 o 
   0   5   5      827.47      903.82     37.99 o 
   1   5   5      520.63      585.83     29.03 o 
   2   5   5      669.83      537.42     30.00 o 
   3   5   5     3312.76     3256.35     55.26 o 
   4   5   5     2851.70     2823.41     68.23 o 
   5   5   5       36.45       38.33     10.92 o 
   6   5   5     1229.83     1339.49     52.18 o 
   7   5   5       98.30      110.76     12.48 o 
   8   5   5        9.08       11.49     15.20 o 
 -10   6   5      219.25      189.48     14.35 o 
  -9   6   5      279.65      295.46     20.82 o 
  -8   6   5     1427.21     1418.46     46.04 o 
  -7   6   5       36.87       34.03      9.21 o 
  -6   6   5      547.53      566.71     20.27 o 
  -5   6   5      753.56      757.61     21.89 o 
  -4   6   5     2993.22     2815.92     57.39 o 
  -3   6   5      915.67      861.76     34.07 o 
  -2   6   5     6782.56     6847.15    112.06 o 
  -1   6   5     3425.83     3601.95     63.89 o 
   0   6   5     3047.16     3120.64     98.84 o 
   1   6   5      221.90      170.72     19.37 o 
   2   6   5      628.87      562.75     16.94 o 
   3   6   5      436.36      426.17     15.91 o 
   4   6   5      958.68      958.35     30.66 o 
   5   6   5       13.34       17.45      7.62 o 
   6   6   5      286.36      282.56     22.01 o 
   7   6   5      524.31      506.61     21.91 o 
   8   6   5      469.78      382.73    142.47 o 
 -10   7   5      227.03      200.29     26.61 o 
  -9   7   5     1772.13     1838.39     57.96 o 
  -8   7   5     2561.90     2657.07     61.08 o 
  -7   7   5      567.44      597.38     26.82 o 
  -6   7   5     2797.68     2797.10     62.02 o 
  -5   7   5       70.37       61.33      6.30 o 
  -4   7   5      793.11      709.31     18.27 o 
  -3   7   5      168.58      175.98     13.08 o 
  -2   7   5       66.21       52.50     10.03 o 
  -1   7   5        7.04       14.78      6.71 o 
   0   7   5     7242.65     7468.43    151.78 o 
   1   7   5     1358.42     1174.77     37.58 o 
   2   7   5     3619.97     3512.66     88.49 o 
   3   7   5     2486.64     2340.42     42.33 o 
   4   7   5      845.42      893.89     30.41 o 
   5   7   5      263.65      249.62     28.53 o 
   6   7   5      656.94      801.22     27.59 o 
   7   7   5        0.35        1.24      2.68 o 
   8   7   5      494.41      489.98     44.24 o 
  -9   8   5        0.45        2.45      2.44 o 
  -8   8   5      107.37      111.06     10.88 o 
  -7   8   5      387.03      374.16     26.10 o 
  -6   8   5     3701.56     3710.82     85.70 o 
  -5   8   5      737.02      768.00     20.26 o 
  -4   8   5      203.85      161.18      8.94 o 
  -3   8   5       51.48       44.61      5.24 o 
  -2   8   5     1128.52      987.04     26.61 o 
  -1   8   5     1143.62     1088.86     37.29 o 
   0   8   5     4023.21     4054.20     60.95 o 
   1   8   5     2151.52     1893.61     35.72 o 
   2   8   5        6.18       17.64      4.00 o 
   3   8   5      753.99      734.07     19.75 o 
   4   8   5      629.43      627.31     18.43 o 
   5   8   5     1441.27     1550.61     56.13 o 
   6   8   5       13.58       14.56      7.42 o 
   7   8   5        4.41        1.71      2.70 o 
  -9   9   5      161.40      144.46      9.74 o 
  -8   9   5      842.28      847.75     31.13 o 
  -7   9   5      289.20      305.37     19.13 o 
  -6   9   5      504.39      524.80     19.75 o 
  -5   9   5     1046.90     1003.31     27.33 o 
  -4   9   5      183.11      152.25      7.95 o 
  -3   9   5     1168.13     1060.00     21.33 o 
  -2   9   5     1420.55     1279.73     27.83 o 
  -1   9   5      385.45      352.96     11.61 o 
   0   9   5      352.10      302.04     12.09 o 
   1   9   5      173.56      185.56      7.79 o 
   2   9   5      185.51      169.79      7.77 o 
   3   9   5      627.58      574.60     18.17 o 
   4   9   5       92.88       85.84      8.82 o 
   5   9   5      509.48      477.56     23.88 o 
   6   9   5       53.21       62.77     12.27 o 
   7   9   5       59.05       65.15      6.86 o 
  -9  10   5      527.81      462.75     23.20 o 
  -8  10   5      122.89      112.11      9.85 o 
  -7  10   5      263.34      250.54     14.88 o 
  -6  10   5        1.65        6.17      4.37 o 
  -5  10   5      370.11      358.10     15.19 o 
  -4  10   5      102.37      103.22      8.03 o 
  -3  10   5     7173.70     6688.10    187.74 o 
  -2  10   5       95.12      112.51      6.65 o 
  -1  10   5     2121.03     1880.01     34.49 o 
   0  10   5        7.53        9.67      2.66 o 
   1  10   5       41.96       38.62      6.48 o 
   2  10   5      767.53      684.13     22.04 o 
   3  10   5      369.15      362.65     16.60 o 
   4  10   5      391.38      406.45     16.80 o 
   5  10   5      383.85      383.15     19.79 o 
   6  10   5      320.64      319.44     19.17 o 
   7  10   5      807.42      799.54     35.42 o 
  -9  11   5       92.28       96.18      8.97 o 
  -8  11   5       29.11       53.76     11.26 o 
  -7  11   5      885.32      954.03     33.47 o 
  -6  11   5        2.47        3.24      3.43 o 
  -5  11   5     3334.91     3504.24     81.28 o 
  -4  11   5       60.30       67.11      8.37 o 
  -3  11   5        3.53        8.15      3.49 o 
  -2  11   5     2554.27     2472.22     51.50 o 
  -1  11   5     1086.57     1070.08     31.04 o 
   0  11   5      411.28      374.72     13.09 o 
   1  11   5     2457.69     2372.94     46.91 o 
   2  11   5     1144.18     1101.30     32.30 o 
   3  11   5     1223.65     1234.53     32.90 o 
   4  11   5      701.49      654.90     23.10 o 
   5  11   5      686.23      739.61     32.57 o 
   6  11   5      250.33      257.53     14.75 o 
   7  11   5      134.40      100.85     46.85 o 
  -8  12   5       54.23       50.62      7.26 o 
  -7  12   5        8.08       12.71      5.12 o 
  -6  12   5       31.11       25.50      6.41 o 
  -5  12   5        4.47       10.80      4.86 o 
  -4  12   5      192.64      173.18     14.69 o 
  -3  12   5      175.77      197.94     13.68 o 
  -2  12   5        1.77        3.94      3.47 o 
  -1  12   5      106.32      100.26      9.25 o 
   0  12   5     2234.27     2166.96     49.47 o 
   1  12   5      236.97      225.60     13.29 o 
   2  12   5     2250.38     2170.39     51.31 o 
   3  12   5       69.16       65.21      9.04 o 
   4  12   5       54.79       51.57      7.81 o 
   5  12   5       31.68       29.73     10.63 o 
   6  12   5       15.68       20.70     10.89 o 
  -8  13   5      652.15      688.93     20.44 o 
  -7  13   5        0.05        2.38      2.57 o 
  -6  13   5      385.06      424.88     23.91 o 
  -5  13   5       85.27       80.38      8.14 o 
  -4  13   5      370.57      383.81     19.32 o 
  -3  13   5      984.11     1012.20     34.02 o 
  -2  13   5      386.82      405.35     21.77 o 
  -1  13   5     4168.71     3979.39    110.96 o 
   0  13   5      123.33      108.54      8.73 o 
   1  13   5       26.83       28.45      6.21 o 
   2  13   5       14.58       11.78      4.84 o 
   3  13   5      254.46      260.55     14.66 o 
   4  13   5      576.52      535.14     25.72 o 
   5  13   5      272.14      280.39     15.32 o 
   6  13   5      115.99      110.39     12.42 o 
  -8  14   5       46.37       32.96      4.90 o 
  -7  14   5       12.45       14.83      5.23 o 
  -6  14   5      202.97      189.33     15.15 o 
  -5  14   5       61.18       79.05     10.36 o 
  -4  14   5     5307.87     5953.25    150.37 o 
  -3  14   5      638.07      645.07     26.48 o 
  -2  14   5     3772.08     3956.77    100.79 o 
  -1  14   5      765.67      732.76     30.93 o 
   0  14   5      164.44       91.11     31.73 o 
   1  14   5     1686.03     1699.06     48.00 o 
   2  14   5       20.30       18.65      7.07 o 
   3  14   5      518.88      486.83     25.63 o 
   4  14   5       59.91       56.30     10.29 o 
   5  14   5       87.48       71.24      7.43 o 
   6  14   5      690.76      610.21     35.20 o 
  -7  15   5       36.35       25.35      4.07 o 
  -6  15   5      281.91      319.31     16.84 o 
  -5  15   5      125.80      120.17     18.51 o 
  -4  15   5     1282.94     1420.26     52.56 o 
  -3  15   5      233.21      242.15     17.91 o 
  -2  15   5     1734.34     1875.69     60.96 o 
  -1  15   5      852.71      853.10     28.98 o 
   0  15   5      566.09      596.05     27.85 o 
   1  15   5       32.86       22.08     12.10 o 
   2  15   5      137.91      125.50     12.74 o 
   3  15   5        4.15        4.86      3.58 o 
   4  15   5      286.51      289.85     16.87 o 
   5  15   5       60.40       59.71      7.63 o 
  -7  16   5      201.96      193.85     14.96 o 
  -6  16   5        7.25        4.21      3.26 o 
  -5  16   5      170.90      197.01     15.25 o 
  -4  16   5        4.24        4.53      3.95 o 
  -3  16   5       77.48       73.46      9.11 o 
  -2  16   5      554.96      552.25     33.64 o 
  -1  16   5      909.71     1023.96     37.86 o 
   0  16   5        2.04        4.56      3.14 o 
   2  16   5       10.96       12.02      5.72 o 
   3  16   5       34.30       16.80      7.92 o 
   4  16   5      243.18      242.14     20.87 o 
   5  16   5       71.24       20.14     14.36 o 
  -6  17   5       10.38        5.79      3.54 o 
  -5  17   5      101.47      101.52      8.86 o 
  -4  17   5        4.78        7.58      4.87 o 
  -3  17   5       39.82       48.19     20.45 o 
  -2  17   5      785.02      832.51     27.38 o 
  -1  17   5       92.85       97.96      9.11 o 
   0  17   5       59.21       72.34      9.22 o 
   1  17   5     1501.84     1612.40     57.87 o 
   3  17   5      133.27      128.82      9.77 o 
   4  17   5      296.05      104.12     13.62 o 
  -6  18   5      612.46      431.05    116.34 o 
  -5  18   5       15.33       17.85      5.77 o 
  -4  18   5      113.63      111.45      8.07 o 
  -3  18   5     1398.25     1508.62     48.12 o 
  -2  18   5      174.33      160.54     11.92 o 
  -1  18   5      493.28      519.10     25.65 o 
   0  18   5     1104.55     1116.41     39.35 o 
   1  18   5       37.66       40.76      8.77 o 
   2  18   5       90.80      100.81      9.71 o 
   3  18   5       13.51       11.23      9.89 o 
   4  18   5      135.71      119.59     18.17 o 
  -5  19   5        5.10        6.68      3.34 o 
  -4  19   5        7.60        7.32      5.18 o 
  -3  19   5       16.44       15.24      5.95 o 
  -2  19   5        5.51        2.94      2.61 o 
  -1  19   5       42.57       42.82      4.95 o 
   0  19   5      197.44      193.22     14.77 o 
   1  19   5       78.50       74.46      9.17 o 
   2  19   5        0.07        1.05      2.33 o 
   3  19   5        8.17        5.60      2.80 o 
  -4  20   5        5.95        3.33      2.93 o 
  -3  20   5        2.13        1.24      2.78 o 
  -2  20   5       21.79       14.76      7.19 o 
  -1  20   5      165.00      163.53     15.03 o 
   0  20   5      175.92      169.44     17.87 o 
   1  20   5      160.37      138.07     16.50 o 
   2  20   5       28.35       21.80      5.54 o 
  -2  21   5       58.51       44.50      6.54 o 
  -1  21   5       40.00       39.07      6.89 o 
   0  21   5      150.81      151.12     14.79 o 
 -10   0   6      931.95      804.70     41.72 o 
  -8   0   6     2326.23     2510.14    177.96 o 
  -6   0   6     2315.58     2206.57     77.94 o 
  -4   0   6    22905.14    25073.46    582.07 o 
  -2   0   6    22825.95    23703.26   1390.86 o 
   0   0   6     3523.55     3355.50    155.38 o 
   2   0   6     3695.43     3728.77     60.84 o 
   4   0   6     4161.20     4338.55    161.90 o 
   6   0   6     2107.22     2219.55     78.71 o 
 -10   1   6      978.77     1003.90     29.36 o 
  -9   1   6        1.24        3.93      4.35 o 
  -8   1   6     1283.47     1407.58     73.26 o 
  -7   1   6      523.72      534.50     24.44 o 
  -6   1   6     1247.96     1238.78     34.02 o 
  -5   1   6      109.40      123.05      9.02 o 
  -4   1   6      159.91      203.86     19.06 o 
  -3   1   6      110.36       75.34     13.48 o 
  -2   1   6     4215.90     4139.88    167.46 o 
  -1   1   6      481.23      639.82     24.48 o 
   0   1   6     5058.03     5046.83    137.03 o 
   1   1   6     2906.32     3236.79     95.84 o 
   2   1   6     8256.27     7766.45    106.45 o 
   3   1   6       57.99       66.98      6.33 o 
   4   1   6       28.55       51.77     10.53 o 
   5   1   6        4.19        7.55      4.85 o 
   6   1   6      328.14      370.41     24.88 o 
   7   1   6       88.99      103.34     40.35 o 
 -10   2   6      417.16      392.79     21.72 o 
  -9   2   6      847.57      895.31     50.03 o 
  -8   2   6      134.46      172.52     27.22 o 
  -7   2   6      420.52      398.22     21.51 o 
  -6   2   6      861.72      824.86     24.97 o 
  -5   2   6     1454.40     1281.51     31.41 o 
  -4   2   6      467.68      400.08     29.12 o 
  -3   2   6       42.15       14.80      6.20 o 
  -2   2   6     3782.49     4680.13    112.52 o 
  -1   2   6      310.52      448.65     23.48 o 
   0   2   6       31.33       56.64     12.73 o 
   1   2   6      494.73      549.45     32.65 o 
   2   2   6       79.12       91.97      7.21 o 
   3   2   6      186.98      194.88      9.25 o 
   4   2   6       78.15       85.40      9.05 o 
   5   2   6      122.40      160.07     21.16 o 
   6   2   6       64.90       80.85      9.33 o 
   7   2   6      868.71      965.50     38.68 o 
 -10   3   6       99.38       74.99      8.59 o 
  -9   3   6      999.23     1091.88     57.68 o 
  -8   3   6     2885.05     3251.12    147.83 o 
  -7   3   6      281.01      280.35     27.76 o 
  -6   3   6      284.27      276.94     13.80 o 
  -5   3   6     1327.66     1334.54     36.42 o 
  -4   3   6     1159.57     1167.54     39.97 o 
  -3   3   6       57.36      113.30     13.59 o 
  -2   3   6      763.22     1012.11     45.79 o 
  -1   3   6     6069.26     5820.64    161.11 o 
   0   3   6      729.60      867.16     36.40 o 
   1   3   6    10376.24    10742.15    344.29 o 
   2   3   6      117.17       81.55      8.86 o 
   3   3   6     6449.14     6550.64    109.77 o 
   4   3   6       14.70       19.50      8.04 o 
   5   3   6      712.18      837.83     29.15 o 
   6   3   6       65.38       91.14     10.51 o 
   7   3   6       31.95       38.37     19.73 o 
 -10   4   6      288.72      230.45     17.24 o 
  -9   4   6     1548.49     1636.52     65.46 o 
  -8   4   6      109.10      124.04     22.43 o 
  -7   4   6     1082.24     1032.17     41.90 o 
  -6   4   6     2875.78     2695.88     59.81 o 
  -5   4   6      712.43      620.92     16.04 o 
  -4   4   6      683.63      645.11     25.49 o 
  -3   4   6    10760.86    11229.06    230.44 o 
  -2   4   6     1039.61      825.94     36.12 o 
  -1   4   6    12104.31    13183.53    311.11 o 
   0   4   6     1013.30      931.69     38.75 o 
   1   4   6      124.21      113.00      9.44 o 
   2   4   6      211.26      213.28      9.76 o 
   3   4   6     1798.50     1791.88     38.43 o 
   4   4   6     1108.81     1183.25     32.97 o 
   5   4   6     1433.18     1525.36     43.79 o 
   6   4   6      130.49      136.11     12.37 o 
   7   4   6      725.53      729.07     29.73 o 
 -10   5   6       43.43       39.04      5.51 o 
  -9   5   6      820.27      827.11     32.97 o 
  -8   5   6        4.42       16.84      7.98 o 
  -7   5   6       31.35       22.20      8.95 o 
  -6   5   6       29.43       26.92      5.73 o 
  -5   5   6      624.88      676.59     18.55 o 
  -4   5   6      921.91      924.89     38.82 o 
  -3   5   6      861.71      887.46     27.15 o 
  -2   5   6      286.65      279.43     22.59 o 
  -1   5   6     3381.64     3420.13    133.15 o 
   0   5   6     1542.38     1683.76     44.04 o 
   1   5   6     1488.30     1328.70     35.23 o 
   2   5   6     1501.66     1556.38     36.50 o 
   3   5   6      870.70      795.96     24.61 o 
   4   5   6      191.17      204.85     14.37 o 
   5   5   6       97.29      105.68     25.10 o 
   6   5   6       30.25       21.94      9.97 o 
   7   5   6       25.98       11.96      8.69 o 
 -10   6   6      260.87      215.35     13.60 o 
  -9   6   6       49.77       41.51     21.26 o 
  -8   6   6      123.28      105.43     10.38 o 
  -7   6   6       78.65       82.01      7.83 o 
  -6   6   6     3404.11     3566.33     78.71 o 
  -5   6   6     3594.21     3542.13     59.16 o 
  -4   6   6     5289.18     5427.85     80.05 o 
  -3   6   6      496.64      392.80     20.32 o 
  -2   6   6      247.21      216.70     22.07 o 
  -1   6   6       24.87       43.76      9.26 o 
   0   6   6      377.95      358.02     20.54 o 
   1   6   6      206.57      177.97      8.98 o 
   2   6   6        2.06        7.18      3.19 o 
   3   6   6       50.88       65.65      8.16 o 
   4   6   6      822.84      816.45     27.93 o 
   5   6   6      470.24      510.63     33.96 o 
   6   6   6      567.79      595.07     28.02 o 
   7   6   6     1108.78     1192.79     45.33 o 
  -9   7   6      873.88      893.63     33.47 o 
  -8   7   6      247.75      265.11     18.52 o 
  -7   7   6     1276.13     1292.97     37.17 o 
  -6   7   6      224.76      221.59     13.88 o 
  -5   7   6       57.70       62.07      7.56 o 
  -4   7   6      121.48      125.37      8.97 o 
  -3   7   6     2553.96     2588.57     47.56 o 
  -2   7   6      110.93       92.30      7.51 o 
  -1   7   6      691.04      591.80     25.65 o 
   0   7   6     8084.37     7974.74    161.68 o 
   1   7   6       72.16       48.87      6.50 o 
   2   7   6     4883.46     4699.39     93.47 o 
   3   7   6     4693.49     4854.13    120.20 o 
   4   7   6     1078.15     1047.72     33.90 o 
   5   7   6     3169.36     3473.71    113.89 o 
   6   7   6       42.84       48.30     19.35 o 
   7   7   6        7.66        8.39      7.13 o 
  -9   8   6      136.36      128.61     10.35 o 
  -8   8   6      429.28      460.42     26.10 o 
  -7   8   6      619.27      627.57     32.66 o 
  -6   8   6        1.34        5.51      3.23 o 
  -5   8   6     2964.62     2943.12     62.20 o 
  -4   8   6       14.99       14.06      4.12 o 
  -3   8   6     2664.39     2615.16     43.41 o 
  -2   8   6     2175.65     2062.00     33.76 o 
  -1   8   6      490.05      355.81     11.26 o 
   0   8   6      100.44       82.82      6.15 o 
   1   8   6      593.68      560.69     15.68 o 
   2   8   6        8.90        8.55      3.69 o 
   3   8   6      456.70      488.99     19.15 o 
   4   8   6      765.70      799.23     28.86 o 
   5   8   6     1051.50     1207.76     39.06 o 
   6   8   6       27.14       29.30     12.74 o 
   7   8   6      705.95      759.29     35.01 o 
  -9   9   6      144.51      138.17     11.21 o 
  -8   9   6       73.79       98.16      8.73 o 
  -7   9   6      800.54      845.55     33.25 o 
  -6   9   6      749.87      781.36     25.81 o 
  -5   9   6      325.38      312.30     15.35 o 
  -4   9   6       46.76       65.33      8.25 o 
  -3   9   6      529.71      504.70     15.87 o 
  -2   9   6      302.32      303.31     10.28 o 
  -1   9   6      297.69      317.86      9.93 o 
   0   9   6     2123.66     1985.39     47.29 o 
   1   9   6      509.04      500.93     14.99 o 
   2   9   6      425.03      406.56     12.98 o 
   3   9   6       41.32       43.21      7.44 o 
   4   9   6      133.52      144.72     12.09 o 
   5   9   6      447.71      447.16     28.54 o 
   6   9   6        2.47        9.79      5.66 o 
   7   9   6      154.53      122.38     10.83 o 
  -9  10   6        3.02        2.17      3.36 o 
  -8  10   6      320.63      333.72     16.79 o 
  -7  10   6      123.20      118.03      8.19 o 
  -6  10   6     2919.89     3147.78     70.01 o 
  -5  10   6     6970.17     6180.49    336.47 o 
  -4  10   6     7810.14     7659.49    202.63 o 
  -3  10   6      199.70      198.20     10.33 o 
  -2  10   6     2723.19     2544.59     45.56 o 
  -1  10   6      247.91      243.76     10.25 o 
   0  10   6      114.85      102.53      6.25 o 
   1  10   6        8.68       13.78      3.44 o 
   2  10   6      210.70      236.13     12.57 o 
   3  10   6      226.49      210.44     16.56 o 
   4  10   6       83.61       88.32      9.96 o 
   5  10   6      212.36      188.00     14.73 o 
   6  10   6      936.63      991.05     25.01 o 
  -9  11   6       41.42       41.38      6.42 o 
  -8  11   6     1219.15     1264.99     37.15 o 
  -7  11   6       45.69       37.93      8.04 o 
  -6  11   6      929.81      997.97     32.15 o 
  -5  11   6      278.71      275.01     15.32 o 
  -4  11   6     2102.85     2190.02     58.65 o 
  -3  11   6      333.95      347.77     12.98 o 
  -2  11   6     3204.54     3139.00     62.10 o 
  -1  11   6       55.37       55.30      7.55 o 
   0  11   6     2812.21     2647.27     57.55 o 
   1  11   6      501.04      455.14     15.95 o 
   2  11   6     2974.36     2879.86     69.67 o 
   3  11   6       51.00       43.00      8.11 o 
   4  11   6     2145.92     2127.88     66.69 o 
   5  11   6      330.34      372.97     19.74 o 
   6  11   6     1253.54     1208.54     28.79 o 
  -8  12   6      298.63      294.10     20.83 o 
  -7  12   6      254.52      222.84     11.73 o 
  -6  12   6      506.94      521.18     27.87 o 
  -5  12   6       27.37       26.70      9.21 o 
  -4  12   6     2956.09     3205.32     90.53 o 
  -3  12   6      872.64      862.94     30.60 o 
  -2  12   6      212.69      218.57     15.01 o 
  -1  12   6       35.37       34.51      7.68 o 
   0  12   6      877.24      851.84     27.09 o 
   1  12   6      189.13      182.76     10.80 o 
   2  12   6      894.10      895.18     26.39 o 
   3  12   6      666.65      684.61     29.81 o 
   4  12   6      604.89      595.13     22.04 o 
   5  12   6      142.47      133.78      9.48 o 
   6  12   6        2.06        4.15      2.81 o 
  -8  13   6      281.17      291.86     16.47 o 
  -7  13   6      253.87      270.38     17.87 o 
  -6  13   6       97.00      101.22     12.25 o 
  -5  13   6      479.92      519.19     32.76 o 
  -4  13   6       77.45       84.80      9.84 o 
  -3  13   6       37.02       34.28     10.75 o 
  -2  13   6       48.02       39.65      9.30 o 
  -1  13   6      119.91      124.58     12.38 o 
   0  13   6      352.10      363.30     16.56 o 
   1  13   6      970.99      971.45     34.92 o 
   2  13   6      565.53      600.19     25.66 o 
   3  13   6      411.60      418.42     20.69 o 
   4  13   6      895.53      845.51     29.11 o 
   5  13   6       10.60        8.76      4.75 o 
  -8  14   6       28.73       29.77      8.41 o 
  -7  14   6      987.81     1013.66     47.74 o 
  -6  14   6       51.58       51.37      8.85 o 
  -5  14   6     1718.07     1935.18     52.31 o 
  -4  14   6        0.33        2.80      4.29 o 
  -3  14   6     1513.18     1652.58     51.66 o 
  -2  14   6        1.25        3.52      4.33 o 
  -1  14   6     1319.45     1366.74     39.79 o 
   0  14   6       38.00       32.16     10.32 o 
   1  14   6      239.59      254.29     16.33 o 
   2  14   6       74.66       72.80      7.65 o 
   3  14   6       27.49       29.75      6.82 o 
   4  14   6       34.73       35.13      8.86 o 
   5  14   6       56.73       57.81      8.95 o 
  -7  15   6      122.33      116.54     10.85 o 
  -6  15   6      207.81      188.20     12.89 o 
  -5  15   6        4.84        7.56      4.31 o 
  -4  15   6      165.46      166.90     14.25 o 
  -3  15   6      287.48      352.89     24.28 o 
  -2  15   6      234.95      239.99     18.46 o 
  -1  15   6     1116.07     1212.66     36.09 o 
   0  15   6      174.06       90.99     43.32 o 
   2  15   6      187.14      193.76     11.78 o 
   3  15   6      609.64      619.32     25.66 o 
   4  15   6      398.46      424.72     18.51 o 
  -7  16   6        3.33        0.71      1.65 o 
  -6  16   6      484.16      427.96     16.51 o 
  -5  16   6       55.01       65.38      7.88 o 
  -4  16   6        6.24        6.15      3.96 o 
  -3  16   6       25.96       22.76      6.53 o 
  -2  16   6       20.21       23.75      8.06 o 
  -1  16   6      505.98      512.78     27.51 o 
   0  16   6        5.89        9.70      4.45 o 
   1  16   6       30.92       18.57      6.56 o 
  -6  17   6      259.94      266.80     15.26 o 
  -5  17   6        2.15        5.33      4.99 o 
  -4  17   6       44.81       33.13      8.13 o 
  -3  17   6       59.33       62.85      8.12 o 
  -2  17   6      156.82      148.67     11.05 o 
  -1  17   6      158.78      150.69     11.92 o 
   0  17   6        6.06        9.41      6.07 o 
   1  17   6      160.68      169.97     12.64 o 
   2  17   6      580.07      558.37     23.31 o 
   3  17   6      181.09       89.31     43.63 o 
   4  17   6        2.29        2.03      3.92 o 
  -5  18   6      795.55      738.57     26.04 o 
  -4  18   6      187.93      196.42     13.48 o 
  -3  18   6       67.77       78.52      6.98 o 
  -2  18   6       26.60       21.93      7.82 o 
  -1  18   6      278.02      295.12     15.52 o 
   0  18   6      209.79      182.54     12.19 o 
   1  18   6      128.56      131.58     11.00 o 
   2  18   6      429.32      438.24     15.07 o 
   3  18   6        0.24        1.00      2.02 o 
  -5  19   6        1.38        2.49      2.44 o 
  -4  19   6        1.03        2.71      3.18 o 
  -3  19   6     1015.54      950.29     33.51 o 
  -2  19   6      326.66      317.67     19.54 o 
  -1  19   6       51.95       34.83      4.11 o 
   0  19   6        0.35        0.77      2.27 o 
   1  19   6        4.33        4.61      3.58 o 
   2  19   6       47.33       42.14      4.82 o 
  -3  20   6      339.13      350.97     18.14 o 
  -2  20   6       95.67       95.01      8.94 o 
  -1  20   6      329.05      316.86     25.14 o 
   0  20   6       36.05       22.72      4.04 o 
   1  20   6       12.29        4.57      2.79 o 
  -9   0   7     1205.95     1208.90     87.97 o 
  -7   0   7     1967.60     1869.88     77.86 o 
  -5   0   7     1834.80     1843.93     60.73 o 
  -3   0   7    11129.63    10876.71    272.16 o 
  -1   0   7      412.59      552.01     45.52 o 
   1   0   7     2800.10     2791.09    121.63 o 
   3   0   7      714.51      658.82     34.62 o 
   5   0   7      390.44      538.38     48.59 o 
   7   0   7     2418.86     2380.79     94.03 o 
 -10   1   7       15.49        5.80      9.21 o 
  -9   1   7      534.34      568.87     34.67 o 
  -8   1   7      397.12      382.45     35.01 o 
  -7   1   7      341.56      313.07     17.79 o 
  -6   1   7     6086.33     6241.12    144.40 o 
  -5   1   7        5.13        6.75      2.67 o 
  -4   1   7     6426.89     6911.28    140.11 o 
  -3   1   7      821.66      557.01     28.02 o 
  -2   1   7       25.39       28.21     10.85 o 
  -1   1   7    10198.04    10868.76    154.44 o 
   0   1   7      154.28       99.42     48.15 o 
   1   1   7     5278.84     5133.46     83.22 o 
   2   1   7       51.69       55.83      7.29 o 
   3   1   7       82.34       87.73      8.74 o 
   4   1   7      236.84      231.07     25.64 o 
   5   1   7      401.46      461.99     30.23 o 
   6   1   7      715.80      710.84     40.33 o 
   7   1   7      202.53      226.76     24.36 o 
 -10   2   7      374.61      321.33     17.64 o 
  -9   2   7     1594.59     1671.55    125.57 o 
  -8   2   7      773.93      867.78     56.82 o 
  -7   2   7     2336.00     2299.77     62.01 o 
  -6   2   7     3087.01     3168.36     71.59 o 
  -5   2   7       49.16       42.09     11.08 o 
  -4   2   7       22.24       20.98      6.01 o 
  -3   2   7        3.59        8.09      3.45 o 
  -2   2   7      137.34      149.11     19.30 o 
  -1   2   7      161.98      170.59     17.27 o 
   0   2   7        1.08        9.17      4.43 o 
   1   2   7      170.72      157.98      8.05 o 
   2   2   7      814.68      766.36     21.50 o 
   3   2   7     1363.74     1406.08     40.23 o 
   4   2   7     2918.76     2885.26     86.50 o 
   5   2   7     2150.78     2558.13     87.16 o 
   6   2   7      259.90      257.34     17.42 o 
   7   2   7      117.70      131.71     15.28 o 
 -10   3   7      565.97      530.70     25.38 o 
  -9   3   7       99.68      114.70     16.57 o 
  -8   3   7     2190.90     2436.02     80.08 o 
  -7   3   7      635.24      598.89     23.33 o 
  -6   3   7      875.44      904.64     27.88 o 
  -5   3   7     7451.34     7940.07    135.99 o 
  -4   3   7      644.27      618.96     22.08 o 
  -3   3   7     3511.00     3554.42     69.63 o 
  -2   3   7     6287.60     6020.19    164.16 o 
  -1   3   7      568.25      467.07     31.13 o 
   0   3   7     5864.31     5858.43     77.75 o 
   1   3   7     1440.30     1364.46     32.18 o 
   2   3   7     4162.99     4013.26     72.51 o 
   3   3   7     1000.35     1041.55     28.92 o 
   4   3   7      369.45      354.04     16.11 o 
   5   3   7      422.48      415.50     23.88 o 
   6   3   7        8.18       20.46     11.38 o 
   7   3   7      696.54      742.49     43.22 o 
 -10   4   7       76.50       59.80      5.78 o 
  -9   4   7       22.07       15.27      9.51 o 
  -8   4   7      265.69      302.16     24.38 o 
  -7   4   7      722.50      731.16     40.11 o 
  -6   4   7     4999.14     4928.85    105.30 o 
  -5   4   7     4189.74     4287.18     97.03 o 
  -4   4   7     5023.82     5117.08    103.25 o 
  -3   4   7     2503.63     2508.17     82.07 o 
  -2   4   7     1667.49     1630.61     44.08 o 
  -1   4   7      258.41      223.58     14.02 o 
   0   4   7     1609.25     1624.19     39.57 o 
   1   4   7        4.47        9.26      2.48 o 
   2   4   7     4829.21     4951.53     93.27 o 
   3   4   7        8.83       11.28      4.82 o 
   4   4   7      511.22      563.14     21.03 o 
   5   4   7     1277.67     1197.02     32.83 o 
   6   4   7      778.47      718.27    105.19 o 
   7   4   7      156.32      145.39     19.34 o 
 -10   5   7       34.16       34.61      5.32 o 
  -9   5   7       25.11       16.90      9.90 o 
  -8   5   7      230.61      231.24     16.78 o 
  -7   5   7      222.39      252.98     16.82 o 
  -6   5   7      244.68      214.89     12.99 o 
  -5   5   7     1342.98     1418.06     56.43 o 
  -4   5   7     2949.46     2677.36     45.40 o 
  -3   5   7      570.24      556.91     15.54 o 
  -2   5   7     5243.65     4643.82    124.36 o 
  -1   5   7     2523.97     2502.54     43.81 o 
   0   5   7     1998.29     1895.65     54.99 o 
   1   5   7      135.94      136.25      7.01 o 
   2   5   7       61.59       52.18      8.11 o 
   3   5   7       74.84       69.42     10.45 o 
   4   5   7      773.40      801.39     31.96 o 
   5   5   7      748.03      709.99     34.81 o 
   6   5   7      831.38      802.98     33.54 o 
   7   5   7      193.35      192.54     18.69 o 
 -10   6   7       92.11       96.78     10.85 o 
  -9   6   7        1.10        5.23      3.72 o 
  -8   6   7     1993.18     2214.98     79.57 o 
  -7   6   7      333.23      346.17     18.06 o 
  -6   6   7     1090.81     1068.53     31.30 o 
  -5   6   7      687.39      678.53     22.43 o 
  -4   6   7      121.61      139.16      9.03 o 
  -3   6   7       40.26       44.42      6.00 o 
  -2   6   7     1016.34     1093.00     28.06 o 
  -1   6   7       79.65       75.30      6.36 o 
   0   6   7        2.81       12.07      4.82 o 
   1   6   7     1186.29     1271.90     35.64 o 
   2   6   7     2121.70     2019.91     68.50 o 
   3   6   7      407.85      352.59     22.49 o 
   4   6   7      796.23      895.28     34.62 o 
   5   6   7      618.86      563.08     34.20 o 
   6   6   7      505.12      566.68     21.93 o 
   7   6   7       99.03       90.58     11.00 o 
  -9   7   7      206.77      219.56     16.69 o 
  -8   7   7      658.05      683.06     31.04 o 
  -7   7   7     3070.79     3283.23     95.51 o 
  -6   7   7      113.55      100.60     13.10 o 
  -5   7   7       74.33       69.14      9.73 o 
  -4   7   7     1993.16     1983.26     41.02 o 
  -3   7   7     1053.98     1008.20     23.12 o 
  -2   7   7      313.40      233.93      8.79 o 
  -1   7   7     2234.23     2003.00     38.42 o 
   0   7   7     3425.08     3225.34     72.63 o 
   1   7   7      369.77      381.30     14.87 o 
   2   7   7     2612.47     2552.70     65.37 o 
   3   7   7      226.02      189.20     19.16 o 
   4   7   7      412.93      475.10     27.03 o 
   5   7   7       87.27       84.19     10.03 o 
   6   7   7        0.33        2.10      2.10 o 
   7   7   7        9.69        5.21      5.38 o 
  -9   8   7        4.18        3.51      3.59 o 
  -8   8   7       40.71       40.90      8.01 o 
  -7   8   7       68.10       78.41      8.57 o 
  -6   8   7     1738.68     1722.34     43.23 o 
  -5   8   7     2931.58     3000.08     58.97 o 
  -4   8   7     4177.80     4094.03     82.97 o 
  -3   8   7      753.39      733.22     19.79 o 
  -2   8   7     1344.17     1245.14     26.47 o 
  -1   8   7      566.12      483.50     15.02 o 
   0   8   7      291.37      276.71     12.35 o 
   1   8   7     5811.54     5832.21    136.30 o 
   2   8   7      590.36      598.10     23.14 o 
   3   8   7      562.02      592.89     23.92 o 
   4   8   7      402.28      414.98     27.39 o 
   5   8   7      431.57      445.74     26.52 o 
   6   8   7      444.67      465.51     32.85 o 
  -9   9   7       82.23       71.52      7.83 o 
  -8   9   7       90.94       98.43      8.37 o 
  -7   9   7      396.65      415.54     21.02 o 
  -6   9   7        4.67       13.75      5.22 o 
  -5   9   7     1531.16     1577.90     41.12 o 
  -4   9   7     1226.25     1216.93     32.67 o 
  -3   9   7      477.81      462.24     15.38 o 
  -2   9   7     2706.84     2547.93     46.50 o 
  -1   9   7     2037.02     1991.91     39.99 o 
   0   9   7      429.33      440.50     14.33 o 
   1   9   7        7.24       13.83      5.58 o 
   2   9   7       22.95       23.82      6.82 o 
   3   9   7       94.39       90.25      9.69 o 
   4   9   7       85.76       87.88     12.48 o 
   5   9   7      450.73      475.70     26.21 o 
   6   9   7       39.07       37.66      5.16 o 
  -9  10   7     1013.50     1028.28     55.13 o 
  -8  10   7       26.96       23.63      5.37 o 
  -7  10   7     1285.12     1378.99     39.38 o 
  -6  10   7      102.19       95.33      9.77 o 
  -5  10   7        3.88        6.56      3.32 o 
  -4  10   7       41.87       51.93      9.42 o 
  -3  10   7      357.54      392.72     18.25 o 
  -2  10   7      270.93      247.89     10.72 o 
  -1  10   7       65.32       67.79      6.70 o 
   0  10   7      578.54      588.83     19.18 o 
   1  10   7      156.13      146.53     10.16 o 
   2  10   7      479.65      505.04     20.66 o 
   3  10   7      508.49      524.30     29.21 o 
   4  10   7        0.51        3.42      3.68 o 
   5  10   7     1087.52     1219.32     37.80 o 
   6  10   7      191.30      106.10     37.40 o 
  -8  11   7       25.56       21.70      5.96 o 
  -7  11   7      310.35      291.59     15.59 o 
  -6  11   7      165.89      173.00     10.74 o 
  -5  11   7      118.57      142.10     11.06 o 
  -4  11   7       16.83       22.61      5.64 o 
  -3  11   7      456.55      468.92     16.53 o 
  -2  11   7      787.31      752.22     24.64 o 
  -1  11   7      295.53      253.44     13.06 o 
   0  11   7      339.47      326.51     18.11 o 
   1  11   7     1736.39     1676.26     43.38 o 
   2  11   7     1137.17     1125.31     34.83 o 
   3  11   7      460.39      480.52     27.71 o 
   4  11   7      138.36      148.06     12.24 o 
   5  11   7       27.42       25.99      5.86 o 
   6  11   7       94.36       89.49     15.31 o 
  -8  12   7       54.58       38.49      6.20 o 
  -7  12   7        7.10        5.72      3.48 o 
  -6  12   7       18.14       27.34      8.24 o 
  -5  12   7       37.43       38.18      8.22 o 
  -4  12   7      332.42      360.20     18.87 o 
  -3  12   7      363.42      334.76     15.61 o 
  -2  12   7      225.87      214.17     20.27 o 
  -1  12   7        0.70        7.43      3.64 o 
   0  12   7     2526.08     2422.76     60.61 o 
   1  12   7       15.84       15.47      5.17 o 
   2  12   7      995.28      989.39     31.46 o 
   3  12   7      296.36      314.83     19.03 o 
   4  12   7       69.23       77.20      8.51 o 
   5  12   7      252.17      297.38     24.18 o 
  -8  13   7        0.49        2.68      2.64 o 
  -7  13   7       81.18       91.74      8.47 o 
  -6  13   7      203.50      209.23     15.21 o 
  -5  13   7      172.68      175.31     14.55 o 
  -4  13   7        0.55       18.78      7.31 o 
  -3  13   7      400.92      443.15     26.57 o 
  -2  13   7      921.60     1022.64     36.43 o 
  -1  13   7      779.00      782.88     31.08 o 
   0  13   7      395.06      423.89     24.60 o 
   1  13   7      161.70      135.65     10.68 o 
   2  13   7      267.18      259.75     14.70 o 
   3  13   7      245.86      212.55     13.56 o 
   4  13   7      235.81      238.81     18.23 o 
   5  13   7       29.18       30.54     23.03 o 
  -7  14   7        4.16        4.75      4.09 o 
  -6  14   7     1868.56     2111.80     56.17 o 
  -5  14   7        4.13        5.18      5.22 o 
  -4  14   7       60.02       62.70     14.98 o 
  -3  14   7       54.72       63.75     11.70 o 
  -2  14   7      502.11      556.08     29.79 o 
  -1  14   7       28.70       29.35      5.87 o 
   0  14   7        2.91        8.07      3.97 o 
   1  14   7      153.85      147.97     10.45 o 
   2  14   7       97.68       97.07      8.84 o 
   3  14   7      104.63       93.79      9.17 o 
   4  14   7     1196.68     1251.69     48.68 o 
   5  14   7        0.81       -0.34      4.88 o 
  -7  15   7       12.80        2.72      2.15 o 
  -6  15   7      339.75      343.39     32.94 o 
  -5  15   7       13.85       22.99      6.33 o 
  -4  15   7      257.18      303.08     20.28 o 
  -3  15   7      709.13      775.75     26.94 o 
  -2  15   7       41.54       38.25      7.64 o 
  -1  15   7       28.40       31.44      6.01 o 
   0  15   7      100.38      105.96      9.98 o 
   1  15   7        1.58        2.17      2.29 o 
   2  15   7      233.66      196.13     33.47 o 
   4  15   7        8.03        3.22      3.76 o 
  -6  16   7      130.26      129.56      9.81 o 
  -5  16   7      113.96      118.96      9.43 o 
  -4  16   7       32.60       38.97     10.76 o 
  -3  16   7      138.23      156.85     12.78 o 
  -2  16   7       22.42       28.47      9.67 o 
  -1  16   7      149.57      170.51     12.49 o 
   0  16   7      599.07      607.73     23.93 o 
   1  16   7        2.70        3.79      2.25 o 
   3  16   7       30.62       10.43     12.96 o 
   4  16   7      144.96      124.45     12.90 o 
  -6  17   7      302.39      265.55     17.94 o 
  -5  17   7       34.06       31.09      5.63 o 
  -4  17   7       99.13      109.28      9.29 o 
  -3  17   7       52.41       71.51      7.10 o 
  -2  17   7      924.22      956.84     32.89 o 
  -1  17   7       77.97       86.32      9.31 o 
   0  17   7      508.77      539.26     25.58 o 
   1  17   7      484.97      469.02     17.60 o 
   2  17   7      192.69      178.31     13.67 o 
   3  17   7      417.45      397.36     25.38 o 
  -5  18   7      233.76      245.20     13.54 o 
  -4  18   7      251.99      243.69     15.57 o 
  -3  18   7       89.79       84.66      7.20 o 
  -2  18   7      313.17      341.36     16.25 o 
  -1  18   7      141.90      130.55      9.05 o 
   0  18   7       10.71        7.22      4.16 o 
   1  18   7       18.73       14.26      6.86 o 
   2  18   7       14.89       14.25      7.07 o 
  -4  19   7        8.47        5.23      2.88 o 
  -3  19   7       24.94       33.55      4.18 o 
  -2  19   7       25.95       24.62      4.61 o 
  -1  19   7       27.26       26.32      4.60 o 
   0  19   7        0.24        1.19      1.90 o 
   1  19   7       79.60       78.00      8.99 o 
  -2  20   7       10.15        4.24      6.34 o 
 -10   0   8      331.34      276.75     15.02 o 
  -8   0   8      600.55      661.05     73.51 o 
  -6   0   8     5390.04     5455.38    151.74 o 
  -4   0   8     1677.31     1734.64     58.31 o 
  -2   0   8     4061.28     4018.86     97.10 o 
   0   0   8      110.09       98.58      8.52 o 
   2   0   8      735.50      788.12     33.21 o 
   4   0   8     2340.27     2560.32    124.14 o 
   6   0   8      137.83      180.22     18.03 o 
 -10   1   8      223.06      216.97     12.13 o 
  -9   1   8     1207.57     1210.06     51.66 o 
  -8   1   8        6.01       10.09      7.20 o 
  -7   1   8      643.62      663.31     28.60 o 
  -6   1   8     2028.86     1945.51     46.12 o 
  -5   1   8      150.06      158.30     13.28 o 
  -4   1   8     5906.60     5868.18    151.08 o 
  -3   1   8       39.57       65.25      7.93 o 
  -2   1   8     2908.50     2851.95     52.52 o 
  -1   1   8      173.49      143.88      7.81 o 
   0   1   8        8.36       16.80      4.14 o 
   1   1   8        6.13       10.35      3.01 o 
   2   1   8       41.47       45.23      7.07 o 
   3   1   8     1634.51     1583.58     59.49 o 
   4   1   8      293.25      403.01     28.44 o 
   5   1   8     2341.19     2464.52     72.51 o 
   6   1   8     1326.58     1288.37     54.48 o 
 -10   2   8     2515.24     2210.15     89.86 o 
  -9   2   8      795.68      855.27     32.38 o 
  -8   2   8     1113.54     1194.11     46.62 o 
  -7   2   8       31.39       38.38     18.76 o 
  -6   2   8        6.07       11.84      4.87 o 
  -5   2   8     1207.41     1157.09     35.63 o 
  -4   2   8       48.46       45.56      8.92 o 
  -3   2   8      147.54      164.54     11.79 o 
  -2   2   8     3660.40     3728.56     76.56 o 
  -1   2   8      334.71      300.42     11.33 o 
   0   2   8     5714.78     5451.29    131.42 o 
   1   2   8     1051.48      928.69     24.87 o 
   2   2   8     7562.41     7545.45    173.46 o 
   3   2   8      208.23      218.29     22.67 o 
   4   2   8     2408.08     2718.20     91.92 o 
   5   2   8      212.82      238.21     19.09 o 
   6   2   8      206.93      217.43     20.02 o 
 -10   3   8       12.74        4.63      5.41 o 
  -9   3   8      159.72      162.33     12.91 o 
  -8   3   8     1313.24     1330.17     58.48 o 
  -7   3   8      100.89      120.56     20.49 o 
  -6   3   8      335.19      377.07     18.65 o 
  -5   3   8      660.26      589.74     21.10 o 
  -4   3   8       76.30       69.56      8.13 o 
  -3   3   8     1489.69     1321.85     29.93 o 
  -2   3   8      524.99      525.68     14.49 o 
  -1   3   8     1230.96     1161.74     25.73 o 
   0   3   8     1556.45     1347.02     28.94 o 
   1   3   8       29.67       39.86      8.13 o 
   2   3   8      743.73      749.16     25.54 o 
   3   3   8      299.52      331.71     24.65 o 
   4   3   8     2685.24     2874.05     94.48 o 
   5   3   8       46.74       40.50     10.85 o 
   6   3   8     1309.34     1368.80     39.38 o 
 -10   4   8       18.28       15.81      8.07 o 
  -9   4   8      149.44      149.13     10.71 o 
  -8   4   8      599.24      623.75     28.87 o 
  -7   4   8     1831.08     1920.76     55.88 o 
  -6   4   8      441.12      438.43     18.73 o 
  -5   4   8     1065.69     1059.40     31.52 o 
  -4   4   8      309.45      268.65     13.61 o 
  -3   4   8        9.41       11.45      3.36 o 
  -2   4   8       53.19       59.19      7.80 o 
  -1   4   8     2409.29     2367.14     45.79 o 
   0   4   8      297.03      279.38     11.85 o 
   1   4   8     1070.86     1041.66     25.77 o 
   2   4   8      356.68      360.01     19.75 o 
   3   4   8       14.40       16.27      6.31 o 
   4   4   8      209.11      151.59     12.99 o 
   5   4   8      866.34      957.46     41.60 o 
   6   4   8      109.28      125.88     15.07 o 
  -9   5   8       93.29       99.82      7.53 o 
  -8   5   8      444.75      470.78     33.01 o 
  -7   5   8     4837.83     5300.46     87.67 o 
  -6   5   8     1098.17     1171.98     39.90 o 
  -5   5   8     4629.69     4710.64     98.88 o 
  -4   5   8       59.86       46.72      7.30 o 
  -3   5   8     5003.67     4686.73    126.48 o 
  -2   5   8      128.32      150.32      9.60 o 
  -1   5   8      869.17      854.31     24.38 o 
   0   5   8      599.72      615.54     19.04 o 
   1   5   8      120.19      146.25      8.20 o 
   2   5   8      213.54      193.98     13.20 o 
   3   5   8      304.66      300.29     14.93 o 
   4   5   8     1490.99     1548.69     56.08 o 
   5   5   8      682.87      630.56     78.27 o 
   6   5   8      112.73       96.29     10.39 o 
  -9   6   8     2720.10     2798.69     87.94 o 
  -8   6   8        0.17        3.59      2.86 o 
  -7   6   8      801.04      846.16     39.23 o 
  -6   6   8       97.02       71.04     13.03 o 
  -5   6   8      261.89      272.01     14.33 o 
  -4   6   8       17.26       24.09      5.14 o 
  -3   6   8        4.33       13.50      4.58 o 
  -2   6   8     1413.09     1410.74     35.52 o 
  -1   6   8     1691.66     1719.65     44.98 o 
   0   6   8       22.76       35.92      6.90 o 
   1   6   8     7716.26     7639.93    197.38 o 
   2   6   8        7.77       14.13      5.11 o 
   3   6   8     4332.77     4612.20    118.13 o 
   4   6   8        1.43        3.82      2.84 o 
   5   6   8      370.66      373.59     21.33 o 
   6   6   8       29.27       29.97      6.64 o 
  -9   7   8        3.53        4.83      2.71 o 
  -8   7   8      362.22      389.82     25.35 o 
  -7   7   8      892.42      834.34     38.84 o 
  -6   7   8      104.87       95.94      7.21 o 
  -5   7   8       24.77       23.53      5.30 o 
  -4   7   8      176.97      191.49     12.03 o 
  -3   7   8      565.06      543.52     18.78 o 
  -2   7   8     2119.75     2132.48     49.33 o 
  -1   7   8     1158.31     1108.90     34.09 o 
   0   7   8      407.88      407.34     16.93 o 
   1   7   8     3427.94     3347.61     87.57 o 
   2   7   8       68.69       71.76     11.34 o 
   3   7   8      107.30      134.67     12.43 o 
   4   7   8      127.13      134.67     11.00 o 
   5   7   8      534.55      565.06     22.20 o 
   6   7   8      112.24       99.30     10.26 o 
  -9   8   8       20.09       29.07      6.57 o 
  -8   8   8      465.73      499.09     23.74 o 
  -7   8   8      132.19      116.64      8.65 o 
  -6   8   8      901.51     1013.00     29.74 o 
  -5   8   8      134.29      128.19     13.77 o 
  -4   8   8      148.10      160.21      9.98 o 
  -3   8   8        2.09        8.44      2.97 o 
  -2   8   8     2371.92     2318.05     53.44 o 
  -1   8   8       19.65       23.27      5.98 o 
   0   8   8     3073.62     3095.03     87.05 o 
   1   8   8        4.33        5.77      3.23 o 
   2   8   8      436.00      456.78     18.93 o 
   3   8   8       66.42       48.22     11.11 o 
   4   8   8       52.07       65.99     12.97 o 
   5   8   8      125.16      144.48     11.00 o 
   6   8   8      235.66      208.37     19.37 o 
  -9   9   8       20.68       17.07      7.08 o 
  -8   9   8      410.37      464.22     21.73 o 
  -7   9   8        9.80        8.98      4.29 o 
  -6   9   8     3222.74     3551.55    126.28 o 
  -5   9   8      609.69      611.64     20.78 o 
  -4   9   8     1887.17     1936.14     46.22 o 
  -3   9   8       95.21       86.17      8.10 o 
  -2   9   8     3173.90     3119.35     78.97 o 
  -1   9   8       46.52       53.65      8.26 o 
   0   9   8      140.58      154.78     13.42 o 
   1   9   8     1417.38     1399.21     41.28 o 
   2   9   8      619.10      671.49     24.10 o 
   3   9   8       11.73       12.81      5.03 o 
   4   9   8      244.17      251.01     17.40 o 
   5   9   8       91.49       74.69      8.01 o 
  -8  10   8      542.50      542.71     19.90 o 
  -7  10   8        0.18        3.99      3.23 o 
  -6  10   8       70.58       74.47      8.32 o 
  -5  10   8      182.46      169.77     11.37 o 
  -4  10   8      386.08      382.73     15.05 o 
  -3  10   8      441.16      460.51     16.64 o 
  -2  10   8       68.78       75.04      7.96 o 
  -1  10   8      446.94      416.12     15.71 o 
   0  10   8      182.64      191.09     23.00 o 
   1  10   8      143.99      129.62     17.92 o 
   2  10   8     2180.23     2275.58     68.23 o 
   3  10   8      293.94      236.90     15.05 o 
   4  10   8     1743.57     1836.15     62.68 o 
   5  10   8      175.83      171.62     13.11 o 
  -8  11   8       61.70       78.24      9.16 o 
  -7  11   8       59.49       39.91      6.73 o 
  -6  11   8      663.44      697.00     24.30 o 
  -5  11   8      140.95      177.65     12.61 o 
  -4  11   8      309.52      312.94     16.48 o 
  -3  11   8     1595.23     1663.80     48.99 o 
  -2  11   8     1590.94     1639.46     42.12 o 
  -1  11   8      222.87      244.50     16.67 o 
   0  11   8     1918.91     1871.85     64.38 o 
   1  11   8       80.31       79.50      8.54 o 
   2  11   8     2621.84     2484.83     75.90 o 
   3  11   8       99.27      103.98      9.42 o 
   4  11   8       17.58       16.99      8.31 o 
   5  11   8      203.61      155.64     27.33 o 
  -8  12   8      511.01      534.80     30.61 o 
  -7  12   8      549.87      597.22     21.16 o 
  -6  12   8     1085.23     1070.36     34.43 o 
  -5  12   8      152.70      164.26     10.27 o 
  -4  12   8       60.13       71.88     12.36 o 
  -3  12   8     1163.37     1275.96     37.28 o 
  -2  12   8      986.30      929.01     29.92 o 
  -1  12   8     2693.09     2775.78     67.21 o 
   0  12   8     1113.14     1142.25     33.08 o 
   1  12   8      281.04      280.03     18.59 o 
   2  12   8      337.94      340.96     19.42 o 
   3  12   8      119.81      105.06      9.26 o 
   4  12   8      683.61      644.24     24.40 o 
   5  12   8        7.47        4.37      9.59 o 
  -7  13   8        9.43       13.79      5.66 o 
  -6  13   8      364.51      401.59     21.62 o 
  -5  13   8      193.32      225.94     16.35 o 
  -4  13   8     1844.64     1950.53     48.32 o 
  -3  13   8      622.10      713.76     40.91 o 
  -2  13   8     1567.83     1577.94     70.96 o 
  -1  13   8      243.31      234.60     14.51 o 
   0  13   8      325.87      295.41     16.09 o 
   1  13   8      292.90      252.18     14.29 o 
   2  13   8       67.44       62.42      8.27 o 
   3  13   8       37.85       33.67      6.33 o 
   4  13   8      425.48      470.90     30.38 o 
  -7  14   8        0.27        1.03      1.78 o 
  -6  14   8       46.07       47.99      6.23 o 
  -5  14   8       23.48       24.88      6.44 o 
  -4  14   8       25.82       30.35     10.25 o 
  -3  14   8      757.64      771.10     25.82 o 
  -2  14   8       70.36       70.59      9.24 o 
  -1  14   8      122.46      111.33      8.51 o 
   0  14   8       55.68       53.00      7.33 o 
   1  14   8        0.91        2.40      1.79 o 
   2  14   8        0.43        3.16      2.79 o 
   3  14   8      131.15      153.07     18.49 o 
   4  14   8       41.80       56.18     10.48 o 
  -6  15   8      108.74      120.98      7.78 o 
  -5  15   8      159.44      196.37     12.98 o 
  -4  15   8      433.52      415.35     39.56 o 
  -3  15   8      103.96      112.04     11.55 o 
  -2  15   8      105.55      103.92      9.28 o 
  -1  15   8      250.24      286.50     16.24 o 
   0  15   8      379.36      375.65     21.66 o 
   1  15   8      179.49      168.35     11.80 o 
   2  15   8      147.22      165.32     13.79 o 
  -6  16   8       72.68       79.59      8.03 o 
  -5  16   8        0.10        2.31      3.28 o 
  -4  16   8       16.96       17.49      6.91 o 
  -3  16   8       98.86      102.96      8.68 o 
  -2  16   8      617.75      675.09     24.45 o 
  -1  16   8     1583.31     1608.15     54.11 o 
   0  16   8      264.93      262.01     15.15 o 
   1  16   8      193.90      190.39     12.12 o 
   2  16   8       19.45        8.72      5.96 o 
   3  16   8      116.30      103.83     12.97 o 
  -5  17   8      454.47      470.23     19.67 o 
  -4  17   8      143.74      130.80      9.19 o 
  -3  17   8      919.95      870.55     45.17 o 
  -2  17   8      126.87      128.25      8.45 o 
  -1  17   8       19.03       12.88      5.22 o 
   0  17   8        5.87        4.82      3.06 o 
   1  17   8        2.93        1.17      2.60 o 
   2  17   8       88.52       80.81     10.27 o 
  -4  18   8        1.27        0.85      2.01 o 
  -3  18   8       37.80       34.22      4.58 o 
  -2  18   8      228.72      201.39     14.60 o 
  -1  18   8        0.17        1.53      1.51 o 
   0  18   8        8.94        8.19      3.68 o 
   1  18   8       28.43       25.23      7.23 o 
  -2  19   8        7.71        5.89      4.37 o 
  -1  19   8       83.90       75.52     11.94 o 
  -9   0   9      126.55      119.59      9.40 o 
  -7   0   9       29.00       23.62     15.82 o 
  -5   0   9     1200.37     1301.82     57.86 o 
  -3   0   9     2740.12     2636.76    119.01 o 
  -1   0   9        1.74        5.63      5.38 o 
   1   0   9     1340.92     1370.71     52.36 o 
   3   0   9      176.16      168.88     27.25 o 
   5   0   9       94.54       80.24     12.72 o 
  -9   1   9      387.52      351.24     25.71 o 
  -8   1   9      742.16      739.51     37.75 o 
  -7   1   9     1068.22     1076.93     39.73 o 
  -6   1   9      148.87      134.12     18.22 o 
  -5   1   9     3690.27     3880.79     95.62 o 
  -4   1   9     3303.18     3477.54     89.15 o 
  -3   1   9      352.55      327.64     15.12 o 
  -2   1   9     3553.81     3761.36     90.06 o 
  -1   1   9       10.05       11.92      4.42 o 
   0   1   9     1101.33     1020.91     35.53 o 
   1   1   9     1880.38     1865.55     49.51 o 
   2   1   9      281.15      284.46     25.76 o 
   3   1   9      211.81      246.96     18.66 o 
   4   1   9      690.01      785.24     28.42 o 
   5   1   9      335.13      397.76     15.94 o 
   6   1   9       28.77       16.71     17.27 o 
  -9   2   9      501.31      466.68     12.55 o 
  -8   2   9        0.18        3.61      3.35 o 
  -7   2   9      160.59      198.18     16.07 o 
  -6   2   9      918.26      972.51     29.64 o 
  -5   2   9       20.31       27.89      7.76 o 
  -4   2   9       21.13       18.07      5.72 o 
  -3   2   9     3688.63     3776.17     79.55 o 
  -2   2   9     1450.78     1486.37     35.30 o 
  -1   2   9     4809.95     4836.85     92.65 o 
   0   2   9     7521.06     7412.06    179.09 o 
   1   2   9     9127.22     8802.92    253.46 o 
   2   2   9     2464.88     2459.12     64.37 o 
   3   2   9      751.74      872.82     33.19 o 
   4   2   9        1.62        4.58      3.31 o 
   5   2   9       36.63       33.24      9.37 o 
   6   2   9       65.03       35.10     14.84 o 
  -9   3   9     1412.50     1349.15     60.12 o 
  -8   3   9      465.73      432.08     25.21 o 
  -7   3   9     1660.47     1478.50     42.59 o 
  -6   3   9      575.45      596.54     19.21 o 
  -5   3   9     1582.42     1625.87     42.81 o 
  -4   3   9      649.49      678.98     24.28 o 
  -3   3   9     1018.15     1078.14     40.51 o 
  -2   3   9      884.94      897.17     24.30 o 
  -1   3   9     1858.44     1849.82     43.06 o 
   0   3   9      100.30       91.80      9.63 o 
   1   3   9      441.54      422.51     20.64 o 
   2   3   9      451.74      455.37     18.60 o 
   3   3   9      990.81     1134.44     43.54 o 
   4   3   9      483.81      520.93     29.57 o 
   5   3   9      131.02      155.17     14.06 o 
   6   3   9      125.52       84.79     18.71 o 
  -9   4   9       65.08       56.50      6.80 o 
  -8   4   9      560.74      578.94     28.62 o 
  -7   4   9      188.30      168.49     13.65 o 
  -6   4   9      360.90      313.02     16.93 o 
  -5   4   9       47.69       38.99      7.86 o 
  -4   4   9     1847.54     1826.96     50.00 o 
  -3   4   9       57.57       44.81      6.67 o 
  -2   4   9     1753.02     1764.80     45.55 o 
  -1   4   9     1429.21     1521.30     49.63 o 
   0   4   9       39.97       46.47     11.18 o 
   1   4   9      765.71      773.32     31.28 o 
   2   4   9       27.17       41.96     12.63 o 
   3   4   9       46.17       49.57     24.93 o 
   4   4   9      402.41      400.96     28.95 o 
   5   4   9       36.24       28.05     18.11 o 
   6   4   9      100.71       61.15     32.13 o 
  -9   5   9      127.53      104.42     10.83 o 
  -8   5   9      577.68      570.11     25.30 o 
  -7   5   9      345.44      319.65     21.97 o 
  -6   5   9     2265.62     2474.93     61.66 o 
  -5   5   9      361.79      370.21     19.96 o 
  -4   5   9     4744.97     4783.95    120.73 o 
  -3   5   9     1689.64     1814.10     51.27 o 
  -2   5   9     1227.73     1214.24     35.90 o 
  -1   5   9       49.23       43.18      8.79 o 
   0   5   9       17.86       25.95      8.29 o 
   1   5   9      625.54      597.01     21.40 o 
   2   5   9      862.67      942.62     33.57 o 
   3   5   9      182.84      165.70     17.67 o 
   4   5   9     2220.89     2480.25     82.94 o 
   5   5   9       55.87       47.07      9.15 o 
  -9   6   9      231.30      215.09     16.17 o 
  -8   6   9        7.83        7.46      4.89 o 
  -7   6   9       27.38       26.90     10.67 o 
  -6   6   9      156.40      132.63     10.44 o 
  -5   6   9      150.12      139.41     15.38 o 
  -4   6   9       46.12       56.09      8.97 o 
  -3   6   9       50.55       50.79     10.61 o 
  -2   6   9     3801.29     3895.16     90.01 o 
  -1   6   9        2.51        9.88      4.23 o 
   0   6   9     3607.34     3625.91     92.15 o 
   1   6   9      148.66      117.25     13.00 o 
   2   6   9     1401.63     1519.35     42.51 o 
   3   6   9        1.14        1.28      2.67 o 
   4   6   9      289.67      305.59     23.62 o 
   5   6   9      500.68      473.57     19.31 o 
  -9   7   9       32.14       21.37      4.67 o 
  -8   7   9      345.47      337.80     21.51 o 
  -7   7   9     1131.25     1215.84     39.98 o 
  -6   7   9      372.34      369.98     21.56 o 
  -5   7   9       38.60       40.13      7.51 o 
  -4   7   9      331.87      298.70     23.76 o 
  -3   7   9      740.77      724.64     24.77 o 
  -2   7   9      312.35      389.59     20.39 o 
  -1   7   9     1377.52     1463.49     39.32 o 
   0   7   9      559.25      577.83     23.46 o 
   1   7   9      103.44       95.61     12.37 o 
   2   7   9      103.28       94.20      9.03 o 
   3   7   9      313.91      251.25     14.66 o 
   4   7   9      652.54      667.25     29.94 o 
   5   7   9      245.17      246.68     20.75 o 
  -8   8   9       15.64       17.23      7.63 o 
  -7   8   9      473.49      502.96     27.94 o 
  -6   8   9       16.20       14.76      4.94 o 
  -5   8   9     1456.61     1531.70     38.64 o 
  -4   8   9        0.76        4.70      2.81 o 
  -3   8   9     4852.03     5045.39    126.09 o 
  -2   8   9      285.36      300.40     20.23 o 
  -1   8   9     1024.30     1057.61     37.38 o 
   0   8   9       46.92       44.33      8.91 o 
   1   8   9     1010.86      995.16     35.20 o 
   2   8   9       85.30       91.03     12.41 o 
   3   8   9     1095.15     1051.80     32.33 o 
   4   8   9       30.36       34.83     15.38 o 
   5   8   9        2.11        5.10      6.59 o 
  -8   9   9      594.45      561.84     20.19 o 
  -7   9   9     1873.12     1934.75     57.82 o 
  -6   9   9     1196.39     1140.11     30.60 o 
  -5   9   9     2517.68     2738.18     79.99 o 
  -4   9   9     1059.94     1021.49     29.21 o 
  -3   9   9     1436.05     1412.17     47.51 o 
  -2   9   9        5.02       10.79      5.22 o 
  -1   9   9       75.66       66.85     11.05 o 
   0   9   9      283.38      255.98     16.37 o 
   1   9   9      277.10      313.55     19.15 o 
   2   9   9      225.79      220.30     12.02 o 
   3   9   9     1562.78     1605.75     44.12 o 
   4   9   9       41.84       54.58      8.09 o 
   5   9   9      400.41      415.60     35.24 o 
  -8  10   9      105.85       97.68      9.50 o 
  -7  10   9      144.05      130.21      8.55 o 
  -6  10   9      100.85      100.98      9.90 o 
  -5  10   9       23.17       20.11      5.01 o 
  -4  10   9      166.82      160.87     10.68 o 
  -3  10   9      134.09      145.30     10.90 o 
  -2  10   9      491.14      498.36     31.26 o 
  -1  10   9      945.33     1007.16     31.82 o 
   0  10   9      741.21      720.13     29.33 o 
   1  10   9      248.80      289.38     18.93 o 
   2  10   9      444.33      439.11     24.65 o 
   3  10   9       23.69       24.65      8.60 o 
   4  10   9      676.56      620.56     20.18 o 
  -8  11   9      124.56      107.99     11.54 o 
  -7  11   9      175.66      160.22      9.46 o 
  -6  11   9      567.83      585.86     22.14 o 
  -5  11   9      438.46      423.38     21.22 o 
  -4  11   9        0.73        4.58      3.30 o 
  -3  11   9       63.89       73.38      8.11 o 
  -2  11   9      328.58      314.42     17.12 o 
  -1  11   9      517.09      515.13     26.78 o 
   0  11   9      164.10      171.11     14.87 o 
   1  11   9     1583.46     1548.39     40.74 o 
   2  11   9      114.86      126.19     11.70 o 
   3  11   9      509.34      498.95     17.20 o 
   4  11   9      145.33      129.00     18.67 o 
  -7  12   9        0.89        4.69      3.20 o 
  -6  12   9       17.45       20.81      6.97 o 
  -5  12   9      512.58      538.39     26.14 o 
  -4  12   9     1335.98     1459.23     42.70 o 
  -3  12   9     1398.13     1418.22     45.74 o 
  -2  12   9     1688.14     1695.35     55.21 o 
  -1  12   9      285.86      293.80     21.21 o 
   0  12   9      487.62      496.16     29.38 o 
   1  12   9       65.93       68.60     12.32 o 
   2  12   9      830.00      799.63     32.88 o 
   3  12   9       54.81       72.98      8.46 o 
   4  12   9      142.74      151.72     22.88 o 
  -7  13   9     1618.78     1393.60     61.15 o 
  -6  13   9      792.05      854.49     27.53 o 
  -5  13   9     1181.20     1230.43     43.53 o 
  -4  13   9      437.42      474.51     26.45 o 
  -3  13   9       20.19       18.37      5.97 o 
  -2  13   9        2.85        2.91      2.72 o 
  -1  13   9      118.67      121.25      7.84 o 
   0  13   9      145.62      115.44     10.40 o 
   1  13   9       31.00       34.64      7.86 o 
   2  13   9      424.36      425.92     17.47 o 
   3  13   9        0.68        2.80      3.29 o 
  -6  14   9       18.31        5.54      7.37 o 
  -5  14   9      220.02      214.34     13.55 o 
  -4  14   9       97.07       93.70     10.37 o 
  -3  14   9      158.62      137.82     11.39 o 
  -2  14   9       16.78       12.89      3.65 o 
  -1  14   9        0.11        1.27      2.11 o 
   0  14   9      466.37      478.60     28.55 o 
   1  14   9       63.91       60.34      8.17 o 
   2  14   9       30.01       24.11      6.93 o 
   3  14   9      220.80      232.00     20.68 o 
  -6  15   9       26.73       17.68      7.71 o 
  -5  15   9      254.52      290.38     20.21 o 
  -4  15   9      158.90      175.93     12.03 o 
  -3  15   9      209.00      202.09     11.94 o 
  -2  15   9       53.93       58.48      6.17 o 
  -1  15   9       57.40       53.71      6.40 o 
   0  15   9       15.57       16.15      6.80 o 
   1  15   9        0.24        1.37      2.66 o 
   2  15   9      822.08      734.34     60.39 o 
  -5  16   9        2.90        2.74      4.62 o 
  -4  16   9      639.92      612.25     20.34 o 
  -3  16   9      167.61      195.90     13.21 o 
  -2  16   9      452.35      476.33     15.50 o 
  -1  16   9        8.67        6.97      6.82 o 
   0  16   9      401.10      406.34     16.70 o 
   1  16   9       31.58       15.76     16.25 o 
   2  16   9      561.34      512.52     40.54 o 
  -4  17   9      110.69       96.49      7.51 o 
  -3  17   9        0.40        0.72      1.50 o 
  -2  17   9      148.34      112.87     12.89 o 
  -1  17   9       32.34       25.53      8.48 o 
   0  17   9       55.81       44.90      6.99 o 
   1  17   9        6.68        3.36      9.08 o 
  -3  18   9        0.93        0.71      2.95 o 
  -2  18   9        7.08        3.58      3.72 o 
  -1  18   9      185.69      188.22     23.38 o 
  -8   0  10      655.88      563.49     49.62 o 
  -6   0  10     6923.20     7961.41    166.19 o 
  -4   0  10     2281.66     2262.44     94.18 o 
  -2   0  10      275.87      214.00     19.26 o 
   0   0  10     8254.60     8321.00    218.26 o 
   2   0  10        9.49       19.22     16.98 o 
   4   0  10      452.13      494.88     31.85 o 
  -9   1  10      127.85      114.16     11.69 o 
  -8   1  10     1922.60     1859.35     87.13 o 
  -7   1  10       35.97       39.02      8.19 o 
  -6   1  10       68.97      106.95     11.87 o 
  -5   1  10     3206.05     3375.13    126.43 o 
  -4   1  10      640.47      668.38     25.01 o 
  -3   1  10      818.97      862.28     33.33 o 
  -2   1  10      106.04      117.17     10.56 o 
  -1   1  10      471.88      488.47     19.70 o 
   0   1  10      856.80      845.09     26.13 o 
   1   1  10      847.49      864.74     37.15 o 
   2   1  10     2353.48     2670.34     86.97 o 
   3   1  10      141.89      147.46     11.46 o 
   4   1  10     1295.31     1402.95     40.99 o 
   5   1  10       61.38       57.87      6.66 o 
  -9   2  10      100.42       81.30     10.46 o 
  -8   2  10        5.77       19.09      9.25 o 
  -7   2  10       61.39       55.48      8.98 o 
  -6   2  10      137.32      164.33     15.02 o 
  -5   2  10        1.11        5.27      3.28 o 
  -4   2  10     1028.60      980.84     36.50 o 
  -3   2  10     2374.90     2572.63     67.25 o 
  -2   2  10     2074.35     2158.56     56.24 o 
  -1   2  10       70.34       77.45      9.69 o 
   0   2  10      743.57      801.70     30.12 o 
   1   2  10       36.71       35.02     13.68 o 
   2   2  10       25.53       34.85     13.12 o 
   3   2  10      133.42      139.37     11.33 o 
   4   2  10       10.41       11.08      7.27 o 
   5   2  10      163.29      146.35     12.28 o 
  -9   3  10      976.53      981.99     75.02 o 
  -8   3  10      249.75      223.55     15.61 o 
  -7   3  10       98.70      128.72     10.93 o 
  -6   3  10      433.22      475.90     29.94 o 
  -5   3  10       32.11       34.80     11.64 o 
  -4   3  10      963.18     1055.05     35.78 o 
  -3   3  10     3180.34     3263.16     87.72 o 
  -2   3  10      366.17      353.65     17.04 o 
  -1   3  10     1480.36     1510.08     41.23 o 
   0   3  10     5880.33     5791.01    272.25 o 
   1   3  10     1054.98     1048.55     42.85 o 
   2   3  10      138.38      149.27     11.66 o 
   3   3  10      828.65      888.47     39.40 o 
   4   3  10      161.80      163.97     16.78 o 
   5   3  10        0.65        2.53      3.36 o 
  -9   4  10       11.73       17.33      7.74 o 
  -8   4  10     1095.48     1001.84     56.33 o 
  -7   4  10     1744.20     1733.42     78.63 o 
  -6   4  10      262.00      267.86     20.32 o 
  -5   4  10     5075.14     5596.27    141.49 o 
  -4   4  10      463.27      430.25     23.84 o 
  -3   4  10      993.30     1032.07     32.84 o 
  -2   4  10      103.13      102.34     12.73 o 
  -1   4  10     1132.35     1148.48     38.37 o 
   0   4  10      870.25      803.12     93.69 o 
   1   4  10      525.40      537.19     31.75 o 
   2   4  10      131.27      140.11     13.13 o 
   3   4  10       70.70       80.10     11.82 o 
   4   4  10       10.76       14.42      9.18 o 
   5   4  10      417.04      351.38     54.44 o 
  -9   5  10      886.80      837.33     63.58 o 
  -8   5  10       31.22       21.18      6.66 o 
  -7   5  10     2423.74     2482.26     93.08 o 
  -6   5  10      445.20      465.04     33.70 o 
  -5   5  10     1446.81     1478.51     55.25 o 
  -4   5  10     1577.21     1627.09     46.42 o 
  -3   5  10        0.78       10.52      5.04 o 
  -2   5  10      231.56      231.63     23.41 o 
  -1   5  10       47.30       44.65     15.77 o 
   0   5  10        5.03       17.25     10.25 o 
   1   5  10      918.71      971.66     42.57 o 
   2   5  10        3.27        5.88      5.17 o 
   3   5  10     1437.29     1561.36     55.53 o 
   4   5  10      232.93      230.22     18.25 o 
   5   5  10      490.85      463.90     28.26 o 
  -9   6  10       37.30       43.23     11.44 o 
  -8   6  10       69.54       52.87      5.14 o 
  -7   6  10      617.22      625.70     25.71 o 
  -6   6  10       70.52       78.01      8.62 o 
  -5   6  10     1037.70     1054.59     35.91 o 
  -4   6  10      388.95      380.92     19.00 o 
  -3   6  10     2630.94     2800.66     68.19 o 
  -2   6  10      286.84      288.91     34.92 o 
  -1   6  10     4065.35     4396.77     90.91 o 
   0   6  10      602.33      585.19     24.85 o 
   1   6  10       32.05       35.20     10.43 o 
   2   6  10       87.74       93.52     10.62 o 
   3   6  10      142.60      153.04     14.46 o 
   4   6  10      159.34      132.59     21.88 o 
   5   6  10       13.49        2.52     15.98 o 
  -8   7  10      210.95      165.30     38.67 o 
  -7   7  10      168.20      179.00     12.90 o 
  -6   7  10       93.26      114.85      8.25 o 
  -5   7  10      397.78      409.20     26.47 o 
  -4   7  10       13.44       10.57      5.04 o 
  -3   7  10      615.06      697.48     26.98 o 
  -2   7  10     1057.60     1000.29     40.63 o 
  -1   7  10     1893.30     1947.19     52.89 o 
   0   7  10      418.54      401.73     23.44 o 
   1   7  10     1966.42     1922.49     66.21 o 
   2   7  10       61.04       63.75     25.49 o 
   3   7  10       72.85       95.95     11.25 o 
   4   7  10      110.57      106.91     12.15 o 
  -8   8  10        5.41        2.45      2.16 o 
  -7   8  10      502.35      444.77     27.85 o 
  -6   8  10      990.19     1044.37     39.86 o 
  -5   8  10     1219.36     1154.89     43.96 o 
  -4   8  10      605.80      683.68     39.72 o 
  -3   8  10      293.49      309.64     19.99 o 
  -2   8  10       30.27       41.45     12.27 o 
  -1   8  10       67.57       86.53      8.29 o 
   0   8  10       26.60       44.59     13.42 o 
   1   8  10        3.13        6.04      3.85 o 
   2   8  10      595.49      602.96     35.54 o 
   3   8  10        2.64        6.08      4.56 o 
   4   8  10        9.14       10.35      9.34 o 
  -8   9  10      733.95      731.86     56.85 o 
  -7   9  10      157.86      142.63      9.64 o 
  -6   9  10      592.04      588.90     19.84 o 
  -5   9  10      143.67      123.97      7.96 o 
  -4   9  10      259.05      295.66     25.13 o 
  -3   9  10      275.61      261.13     21.32 o 
  -2   9  10       76.24       72.26      9.03 o 
  -1   9  10      136.28      171.27     13.32 o 
   0   9  10       12.90       19.06     10.19 o 
   1   9  10        5.71        8.14      4.47 o 
   2   9  10      528.01      530.81     26.16 o 
   3   9  10     1112.12     1135.15     58.73 o 
   4   9  10      279.73      259.05     18.12 o 
  -7  10  10        0.03        1.36      1.60 o 
  -6  10  10      104.16      102.32      8.87 o 
  -5  10  10        9.42        4.60      2.46 o 
  -4  10  10      806.19      839.96     28.09 o 
  -3  10  10       21.73       25.84      8.46 o 
  -2  10  10     1786.51     1945.90     62.81 o 
  -1  10  10      155.54      130.00     11.21 o 
   0  10  10     1010.47      939.55     34.03 o 
   1  10  10      191.25      217.85     15.16 o 
   2  10  10      167.70      159.16     12.25 o 
   3  10  10       39.78       39.74      6.70 o 
  -7  11  10      844.01      758.05     18.26 o 
  -6  11  10       44.49       42.56      5.27 o 
  -5  11  10       14.47       18.44      5.62 o 
  -4  11  10        0.28        5.43      3.27 o 
  -3  11  10      235.43      213.37     14.12 o 
  -2  11  10       11.56       10.08      4.04 o 
  -1  11  10       74.25       75.62     11.13 o 
   0  11  10      834.35      802.30     34.03 o 
   1  11  10        9.92        9.49      5.31 o 
   2  11  10      320.34      341.54     17.07 o 
   3  11  10      278.14      274.69     16.30 o 
  -6  12  10      126.47      111.15      6.19 o 
  -5  12  10      129.09      158.73      9.85 o 
  -4  12  10      122.23      128.52      9.72 o 
  -3  12  10      188.44      162.28     12.76 o 
  -2  12  10       87.97      101.25     10.23 o 
  -1  12  10        9.24       14.54      5.92 o 
   0  12  10      830.87      834.00     37.24 o 
   1  12  10      208.31      202.92     14.18 o 
   2  12  10      603.13      592.38     18.51 o 
  -6  13  10      256.49      221.59     13.55 o 
  -5  13  10        5.53        5.91      4.68 o 
  -4  13  10      157.13      143.80     11.98 o 
  -3  13  10      143.68      150.57     12.31 o 
  -2  13  10      517.04      550.95     26.73 o 
  -1  13  10      210.16      212.83     14.71 o 
   0  13  10      268.87      255.02     18.14 o 
   1  13  10      165.65      153.79     12.48 o 
   2  13  10       60.95       72.16      7.32 o 
  -6  14  10       44.97       36.23      6.08 o 
  -5  14  10       87.07       90.38      7.05 o 
  -4  14  10       45.43       52.18      5.54 o 
  -3  14  10      827.93      895.60     35.11 o 
  -2  14  10       77.13       84.43      9.61 o 
  -1  14  10      299.94      320.50     25.28 o 
   0  14  10        1.13        7.27      5.85 o 
   1  14  10      284.67      296.60     28.96 o 
   2  14  10        1.03        0.17      3.36 o 
  -5  15  10      348.19      316.87     17.06 o 
  -4  15  10        0.02        1.25      1.78 o 
  -3  15  10       68.06       77.61      8.07 o 
  -2  15  10      146.69      129.20     15.06 o 
  -1  15  10      147.09      178.79     20.33 o 
   0  15  10       76.24       67.03      9.82 o 
   1  15  10      522.70      468.53     27.24 o 
  -4  16  10       45.35       47.26     11.66 o 
  -3  16  10      493.82      536.05     31.38 o 
  -2  16  10      243.17      244.78     20.16 o 
  -1  16  10      302.78      305.57     20.44 o 
   0  16  10        3.35        1.17      2.91 o 
  -7   0  11     1445.39     1510.76     73.15 o 
  -5   0  11     2178.06     2407.48    114.18 o 
  -3   0  11        3.23       10.08      7.47 o 
  -1   0  11       90.32      131.83     27.07 o 
   1   0  11      259.79      250.80     37.17 o 
   3   0  11     2930.76     2960.13     67.12 o 
  -9   1  11      508.08      518.92     44.91 o 
  -8   1  11      248.14      230.40     24.40 o 
  -7   1  11      208.67      228.22     13.36 o 
  -6   1  11      444.82      503.54     30.96 o 
  -5   1  11       38.08       38.58     13.37 o 
  -4   1  11      110.01      132.28     11.92 o 
  -3   1  11      975.13      954.60     45.67 o 
  -2   1  11      397.19      419.37     20.35 o 
  -1   1  11     2423.19     2616.55     64.64 o 
   0   1  11       32.89       32.79     20.29 o 
   1   1  11      465.31      466.64     39.42 o 
   2   1  11       94.99       88.32     11.59 o 
   3   1  11      356.51      349.28     18.65 o 
   4   1  11      167.67      121.33     17.55 o 
  -9   2  11       14.70       10.77      5.72 o 
  -8   2  11       57.48       47.94     11.18 o 
  -7   2  11       21.23       25.06      8.21 o 
  -6   2  11      833.20      890.03     31.56 o 
  -5   2  11     1707.96     1930.04     66.80 o 
  -4   2  11     1316.93     1444.14     46.94 o 
  -3   2  11     1823.60     1984.85     63.44 o 
  -2   2  11     1593.70     1742.78     56.40 o 
  -1   2  11       45.27       62.23     10.33 o 
   0   2  11      664.10      677.78     25.75 o 
   1   2  11       43.58       49.21     14.69 o 
   2   2  11        5.21        3.40      4.20 o 
   3   2  11      226.08      206.15     19.04 o 
   4   2  11       40.89       27.28      6.90 o 
  -9   3  11      142.69      125.65     17.49 o 
  -8   3  11      185.74      198.48     31.62 o 
  -7   3  11      187.86      204.89     15.18 o 
  -6   3  11      828.64      869.28     29.85 o 
  -5   3  11      297.56      354.99     24.04 o 
  -4   3  11      404.07      480.84     26.23 o 
  -3   3  11       86.34       98.07     15.56 o 
  -2   3  11      411.72      442.48     21.61 o 
  -1   3  11     1096.66     1156.26     33.42 o 
   0   3  11      986.10     1031.03     40.43 o 
   1   3  11        0.05        2.47      3.44 o 
   2   3  11      818.14      897.38     63.41 o 
   3   3  11       38.31       48.63     12.68 o 
   4   3  11       43.59       38.96      6.63 o 
  -7   4  11      336.66      336.05     25.36 o 
  -6   4  11      724.57      727.20     35.14 o 
  -5   4  11      328.66      328.41     26.28 o 
  -4   4  11      204.15      240.35     21.75 o 
  -3   4  11      799.66      804.37     34.23 o 
  -2   4  11      125.81      125.28     10.38 o 
  -1   4  11      303.72      306.28     18.67 o 
   0   4  11      479.26      523.30     44.45 o 
   1   4  11      835.59      879.25     40.46 o 
   2   4  11      634.49      646.13     36.07 o 
   3   4  11      433.24      484.26     27.04 o 
   4   4  11     1398.98     1332.19     96.38 o 
  -8   5  11      302.67      341.79     47.43 o 
  -7   5  11      293.05      277.66     19.50 o 
  -6   5  11       33.24       54.01     15.56 o 
  -5   5  11       61.02       78.99     18.16 o 
  -4   5  11      593.93      558.53     41.77 o 
  -3   5  11      899.11      972.55     35.43 o 
  -2   5  11       18.08       14.20      6.06 o 
  -1   5  11       85.47      104.15     10.82 o 
   0   5  11     1706.49     1613.58     64.99 o 
   1   5  11       43.72       45.53     28.17 o 
   2   5  11      779.43      799.21     44.75 o 
   3   5  11      115.99      131.74     13.81 o 
   4   5  11        7.98        3.87     18.00 o 
  -8   6  11       63.68       32.14     30.19 o 
  -7   6  11     1067.71     1086.90     50.01 o 
  -6   6  11     1357.79     1352.57     51.96 o 
  -5   6  11      814.31      945.08     35.11 o 
  -4   6  11      775.88      925.36     40.05 o 
  -3   6  11     1258.92     1390.03     51.95 o 
  -2   6  11      109.02      138.72     13.19 o 
  -1   6  11      238.32      268.11     20.10 o 
   0   6  11       75.39       74.61     13.51 o 
   1   6  11     1560.45     1555.96     71.59 o 
   2   6  11       41.03       52.70     12.92 o 
   3   6  11      592.32      657.38     27.93 o 
   4   6  11        0.39        2.52      8.41 o 
  -8   7  11        2.39        5.72     12.11 o 
  -7   7  11      455.01      428.71     22.92 o 
  -6   7  11      183.59      190.97     16.94 o 
  -5   7  11      423.88      452.67     33.00 o 
  -4   7  11     1449.13     1462.03     41.54 o 
  -3   7  11        3.70        2.10      4.20 o 
  -2   7  11     1347.14     1461.23     87.56 o 
  -1   7  11      707.03      669.24     38.45 o 
   0   7  11     1391.07     1427.47     43.61 o 
   1   7  11     1042.17     1084.13     52.97 o 
   2   7  11        2.93        8.52      7.44 o 
   3   7  11      160.11      165.12     18.48 o 
  -8   8  11      552.96      514.37     41.38 o 
  -7   8  11      136.22      164.89     18.53 o 
  -6   8  11      392.41      332.69     21.60 o 
  -5   8  11      117.61       98.63     11.06 o 
  -4   8  11      163.47      169.05     14.24 o 
  -3   8  11       39.38       44.65      8.34 o 
  -2   8  11      580.46      549.88     28.46 o 
  -1   8  11     1804.26     1755.22     58.44 o 
   0   8  11      327.00      315.15     22.99 o 
   1   8  11      225.04      229.79     19.76 o 
   2   8  11      282.78      287.99     22.21 o 
   3   8  11      360.43      329.27     29.60 o 
  -7   9  11       66.80       57.76      8.50 o 
  -6   9  11      349.56      327.02     21.36 o 
  -5   9  11      120.43      127.22     10.97 o 
  -4   9  11      263.97      270.38     18.11 o 
  -3   9  11       47.45       45.94     12.87 o 
  -2   9  11      970.85     1015.08     27.38 o 
  -1   9  11      994.52     1007.29     35.25 o 
   0   9  11        0.40        1.35      3.69 o 
   1   9  11      498.13      457.54     27.08 o 
   2   9  11      149.33      158.62     26.07 o 
   3   9  11      291.01      272.16     25.90 o 
  -7  10  11      788.82      719.11     38.87 o 
  -6  10  11       21.57       32.10     11.02 o 
  -5  10  11     2557.54     2638.47     68.69 o 
  -4  10  11      477.31      527.02     26.45 o 
  -3  10  11      345.26      402.04     21.81 o 
  -2  10  11      116.74      118.75      9.45 o 
  -1  10  11      398.97      361.25     24.85 o 
   0  10  11     1682.90     1626.53     63.59 o 
   1  10  11      633.15      551.44     64.77 o 
   2  10  11      493.57      489.65     31.79 o 
  -6  11  11       26.92       21.12      7.46 o 
  -5  11  11       79.05       73.16      7.93 o 
  -4  11  11      116.04      104.26     11.78 o 
  -3  11  11     2772.26     2912.21     72.50 o 
  -2  11  11        4.15        9.87      4.33 o 
  -1  11  11     2434.52     2486.86     90.97 o 
   0  11  11       47.95       50.68      8.07 o 
   1  11  11      280.27      275.58     22.11 o 
   2  11  11        8.38        6.56      9.42 o 
  -6  12  11       48.68       32.97     10.09 o 
  -5  12  11        4.50        1.08      3.01 o 
  -4  12  11       83.38       84.16      7.40 o 
  -3  12  11      223.71      224.98     13.72 o 
  -2  12  11      504.99      451.46     50.70 o 
  -1  12  11       39.99       40.37      7.44 o 
   0  12  11      286.66      272.91     22.74 o 
   1  12  11       43.51       34.39      4.75 o 
  -5  13  11       17.04       17.69      5.29 o 
  -3  13  11      160.48      158.81     15.40 o 
  -2  13  11      559.90      534.73     49.20 o 
  -1  13  11       33.71       24.92      4.96 o 
   0  13  11       94.03       91.14      8.88 o 
   1  13  11      248.09      238.52     29.27 o 
  -5  14  11      195.81      169.22     20.86 o 
  -4  14  11      427.00      410.46     20.69 o 
  -3  14  11      463.45      388.90     32.31 o 
  -2  14  11        7.05        6.92      3.73 o 
  -1  14  11      111.23      108.65     12.07 o 
   0  14  11      359.30      358.01     23.08 o 
  -3  15  11      677.08      644.58     36.45 o 
  -2  15  11      330.67      325.81     20.79 o 
  -1  15  11      529.70      453.83     27.51 o 
  -8   0  12      622.62      545.32     44.41 o 
  -6   0  12     1110.89     1203.68     60.93 o 
  -4   0  12     1059.54     1181.17     49.54 o 
  -2   0  12        1.65       24.48      9.85 o 
   0   0  12     1627.16     1570.54     78.55 o 
   2   0  12     3382.81     3345.28     72.50 o 
  -8   1  12      412.42      349.86     43.65 o 
  -7   1  12        0.29        1.99      2.64 o 
  -6   1  12      552.01      556.87     21.76 o 
  -5   1  12      342.79      336.28     21.62 o 
  -4   1  12      988.84     1143.83     34.47 o 
  -3   1  12        0.00        4.53      3.58 o 
  -2   1  12     1639.35     1651.10     67.74 o 
  -1   1  12      331.49      334.25     21.06 o 
   0   1  12      912.15      896.21     37.82 o 
   1   1  12      948.03      865.31     45.02 o 
   2   1  12      254.46      232.34     18.37 o 
   3   1  12       35.00       33.64      9.08 o 
  -8   2  12       37.74       29.44      9.25 o 
  -7   2  12      782.55      766.44     27.87 o 
  -6   2  12      446.98      426.03     22.70 o 
  -5   2  12       11.73       12.29      6.72 o 
  -4   2  12      544.63      573.51     33.94 o 
  -3   2  12        9.86        8.54      4.60 o 
  -2   2  12      331.90      320.44     21.93 o 
  -1   2  12      376.97      366.46     22.55 o 
   0   2  12        9.44        8.26      7.18 o 
   1   2  12      123.26      113.20     19.85 o 
   2   2  12        1.01        5.05      9.76 o 
   3   2  12      183.80      176.78     23.04 o 
  -8   3  12       83.48       63.58     14.13 o 
  -7   3  12       12.41        8.17      6.03 o 
  -6   3  12      829.48      762.36     34.80 o 
  -5   3  12      662.60      726.26     33.32 o 
  -4   3  12     1524.62     1559.64     48.58 o 
  -3   3  12     2301.91     2603.08     69.99 o 
  -2   3  12      182.73      186.13     14.69 o 
  -1   3  12     4770.09     5014.38     95.65 o 
   0   3  12      215.98      209.65     21.41 o 
   1   3  12      803.09      822.36     63.75 o 
   2   3  12       67.30       61.23     14.47 o 
   3   3  12        0.81        2.52      8.07 o 
  -8   4  12      460.45      430.44     37.85 o 
  -7   4  12      110.74      113.27     10.73 o 
  -6   4  12      687.94      717.62     34.85 o 
  -5   4  12      783.27      851.38     85.66 o 
  -4   4  12       46.40       52.17     25.54 o 
  -3   4  12      928.11      991.99     37.90 o 
  -2   4  12       53.89       50.14     12.59 o 
  -1   4  12     1037.81     1105.25     37.08 o 
   0   4  12      169.95      169.92     18.63 o 
   1   4  12     1272.00     1287.78     89.82 o 
   2   4  12      283.26      280.57     39.86 o 
   3   4  12     1444.01     1339.76     96.89 o 
  -8   5  12      201.22      187.21     24.05 o 
  -7   5  12       95.20       85.51     13.29 o 
  -6   5  12        1.13        3.31      3.27 o 
  -5   5  12      105.24      117.20     12.96 o 
  -4   5  12       78.08       89.36     11.16 o 
  -3   5  12      479.50      560.24     38.17 o 
  -2   5  12      312.90      337.21     23.09 o 
  -1   5  12       50.18       66.01     26.40 o 
   0   5  12     1232.32     1212.49     55.62 o 
   1   5  12       47.56       52.14     13.46 o 
   2   5  12       76.34       63.41     12.11 o 
   3   5  12        8.58        5.72     10.26 o 
  -8   6  12      690.10      687.46     52.98 o 
  -7   6  12      358.40      332.40     38.48 o 
  -6   6  12      322.56      378.94     19.30 o 
  -5   6  12      362.83      387.69     27.35 o 
  -4   6  12        3.13       12.06      7.53 o 
  -3   6  12        9.36       11.85      5.38 o 
  -2   6  12       40.13       42.35     19.05 o 
  -1   6  12      315.45      317.44     23.00 o 
   0   6  12       81.07       74.98     14.06 o 
   1   6  12       22.97       26.74     27.08 o 
   2   6  12       29.43       36.50     27.08 o 
   3   6  12       53.63       44.41      9.76 o 
  -7   7  12      388.45      349.53     27.84 o 
  -6   7  12      130.98      125.35     10.61 o 
  -5   7  12      700.09      720.20     36.83 o 
  -4   7  12      221.44      229.95     17.29 o 
  -3   7  12     1880.95     1954.20     57.58 o 
  -2   7  12     1352.27     1457.81     46.16 o 
  -1   7  12      652.99      636.05     28.91 o 
   0   7  12      351.56      358.75     28.90 o 
   1   7  12      414.90      450.79     36.00 o 
   2   7  12       12.49       15.98     10.93 o 
  -7   8  12      146.45      141.63     20.18 o 
  -6   8  12      204.53      182.72     16.25 o 
  -5   8  12        1.80        6.73      4.86 o 
  -4   8  12       30.27       26.44     10.17 o 
  -3   8  12      409.00      402.43     19.54 o 
  -2   8  12       67.04       72.58      9.69 o 
  -1   8  12       35.77       32.42     19.06 o 
   0   8  12       69.44       70.95     10.38 o 
   1   8  12      890.98      864.31     39.70 o 
   2   8  12      324.37      324.30     30.11 o 
  -6   9  12       18.38       13.40     12.05 o 
  -5   9  12      123.93      133.28     10.00 o 
  -4   9  12       49.10       48.51      6.02 o 
  -3   9  12       32.77       33.97      6.54 o 
  -2   9  12        1.30        5.12      3.99 o 
  -1   9  12      761.87      737.15     35.79 o 
   0   9  12        0.10        1.35      4.58 o 
   1   9  12       45.52       36.33     10.26 o 
   2   9  12        6.11        4.04      6.06 o 
  -6  10  12     1512.41     1487.78    105.30 o 
  -5  10  12      159.54      140.17     12.74 o 
  -4  10  12      287.74      229.99     22.66 o 
  -3  10  12       64.73       54.03      6.51 o 
  -2  10  12      617.76      571.73     23.00 o 
  -1  10  12      123.82       95.46      8.53 o 
   0  10  12       30.00       30.99      8.60 o 
   1  10  12       45.04       37.01      8.41 o 
  -5  11  12       34.33        9.44      7.53 o 
  -4  11  12     1261.45     1270.68     27.73 o 
  -3  11  12       22.24        8.71      9.95 o 
  -2  11  12      907.53      810.66     62.86 o 
  -1  11  12       49.12       48.90      6.61 o 
   0  11  12       19.03       19.44     18.05 o 
  -4  12  12        7.66        5.45      4.59 o 
  -3  12  12        0.61        1.11      1.54 o 
  -2  12  12       49.60       42.56      5.26 o 
  -1  12  12       32.81       17.15      6.34 o 
   0  12  12       10.90        1.01     10.60 o 
  -3  13  12       81.81       90.66     14.13 o 
  -2  13  12       67.38       61.56     11.61 o 
  -1  13  12      166.10      154.92     20.18 o 
  -7   0  13      864.66      855.88     46.24 o 
  -5   0  13      714.19      907.70     76.20 o 
  -3   0  13       46.99       55.05     29.55 o 
  -1   0  13     1301.10     1244.56     86.12 o 
   1   0  13     1273.25      916.39     43.06 o 
  -7   1  13       27.89        8.91     10.59 o 
  -6   1  13      882.18      908.84     32.12 o 
  -5   1  13      559.67      595.78     22.28 o 
  -4   1  13      469.09      454.06     24.16 o 
  -3   1  13      862.53      967.34     43.43 o 
  -2   1  13      697.57      688.72     28.16 o 
  -1   1  13      101.85      102.25     10.13 o 
   0   1  13       21.74        6.27      9.95 o 
   1   1  13       69.58       73.00     11.10 o 
  -7   2  13        1.57        1.93      2.29 o 
  -6   2  13       20.21       21.24     10.60 o 
  -5   2  13     1453.16     1578.83     51.71 o 
  -3   2  13      494.85      523.93     25.92 o 
  -2   2  13       35.47       35.10     18.27 o 
  -1   2  13      138.99      118.50     13.82 o 
   0   2  13       40.54       46.09     11.77 o 
   1   2  13      325.32      289.31     38.69 o 
  -7   3  13     1153.32     1070.02    199.16 o 
  -6   3  13      371.99      395.28     18.24 o 
  -5   3  13       27.13       46.74     20.45 o 
  -4   3  13     1387.91     1424.42    114.17 o 
  -3   3  13      160.46      185.69     16.44 o 
  -2   3  13      769.09      815.02     36.73 o 
  -1   3  13       98.86       91.04     11.66 o 
   1   3  13        0.27        2.86      4.71 o 
   2   3  13       83.98       76.20     13.62 o 
  -7   4  13      400.42      421.60     26.33 o 
  -6   4  13      537.87      593.00     20.89 o 
  -5   4  13       89.78       99.36     12.17 o 
  -4   4  13      115.69      127.79     13.20 o 
  -3   4  13      257.02      277.73     19.52 o 
  -2   4  13     1232.09     1291.77     52.51 o 
  -1   4  13       46.64       50.29      7.99 o 
   0   4  13     1704.70     1700.39     89.65 o 
   1   4  13      134.37      131.71     31.96 o 
   2   4  13      321.10      292.68     25.57 o 
  -7   5  13      343.60      109.17     16.15 o 
  -6   5  13      286.60      326.25     25.96 o 
  -5   5  13       29.60       30.07      8.82 o 
  -4   5  13      845.65      877.91     34.52 o 
  -3   5  13      358.55      347.67     22.47 o 
  -2   5  13       64.96       75.53      9.07 o 
  -1   5  13       46.00       41.95      7.84 o 
   0   5  13      384.71      357.10     82.08 o 
   1   5  13      113.41      116.40     18.84 o 
  -7   6  13      188.39      175.10     22.54 o 
  -6   6  13      379.89      337.47     19.11 o 
  -5   6  13        8.87        6.10      5.16 o 
  -4   6  13      827.87      862.27     32.03 o 
  -3   6  13       98.92      117.22     11.97 o 
  -2   6  13     1007.69      971.85     34.39 o 
  -1   6  13      142.87      133.97     13.60 o 
   0   6  13       59.15       51.13     17.49 o 
   1   6  13       79.83       68.46     17.83 o 
  -6   7  13     1011.74      987.36     65.70 o 
  -5   7  13      526.76      577.45     28.13 o 
  -4   7  13      489.98      511.29     20.45 o 
  -3   7  13     1162.72     1213.80     48.34 o 
  -2   7  13       93.84      101.11      9.22 o 
  -1   7  13      471.03      412.68     19.96 o 
   0   7  13      235.57      240.53     34.31 o 
   1   7  13        0.10        2.02      4.04 o 
  -5   8  13      132.22      126.29     11.74 o 
  -4   8  13        0.50        4.46      5.22 o 
  -3   8  13      439.51      477.22     20.20 o 
  -2   8  13      398.04      388.38     27.72 o 
  -1   8  13     1605.07     1535.52     45.49 o 
   0   8  13       16.48       21.53     24.89 o 
   1   8  13     1057.18      884.76     74.01 o 
  -5   9  13      213.99      239.86     28.93 o 
  -4   9  13      189.34      182.98     17.36 o 
  -3   9  13      122.54      103.09     20.27 o 
  -2   9  13        1.60        1.11      3.44 o 
  -1   9  13      180.73      162.23     15.88 o 
   0   9  13      121.76      110.01     15.98 o 
  -4  10  13       22.12        4.22      5.00 o 
  -3  10  13       88.14       79.06     13.96 o 
  -2  10  13        4.91        1.32      2.95 o 
  -1  10  13       69.66       41.85     18.67 o 
  -6   0  14       31.62       22.20     28.76 o 
  -4   0  14      413.17      391.92     29.44 o 
  -2   0  14     1178.26     1011.09     44.74 o 
  -6   1  14      607.43      629.92     37.91 o 
  -4   1  14      705.34      664.05     27.92 o 
  -3   1  14      398.05      395.36     25.95 o 
  -2   1  14       14.05        9.74      5.55 o 
  -1   1  14       21.51        4.21     10.60 o 
  -6   2  14     1727.43     1598.40     91.51 o 
  -5   2  14      132.70      141.33     18.90 o 
  -4   2  14      847.18      836.71     25.35 o 
  -3   2  14       30.54       29.38      7.47 o 
  -2   2  14     1490.44     1359.16     62.82 o 
  -1   2  14       86.69       70.65     10.43 o 
  -6   3  14       31.12       30.75      9.25 o 
  -5   3  14      712.92      771.38     43.12 o 
  -4   3  14       78.47       81.92      8.29 o 
  -3   3  14       31.11       38.12      7.13 o 
  -2   3  14        0.70        1.86      3.02 o 
  -1   3  14       97.03       94.87     12.11 o 
  -6   4  14      104.33       94.57     10.09 o 
  -5   4  14      226.22      215.61     19.98 o 
  -4   4  14      134.87      141.10     13.02 o 
  -3   4  14      826.65      823.67     23.76 o 
  -2   4  14        0.32        0.92      2.26 o 
  -1   4  14      144.42      152.23     21.36 o 
   0   4  14        0.38        0.34      2.02 o 
  -5   5  14      142.54       79.28     75.36 o 
  -4   5  14      785.42      820.17     36.27 o 
  -3   5  14       10.06        6.83      5.64 o 
  -2   5  14       35.55       35.66      9.92 o 
  -1   5  14      254.23      239.69     29.94 o 
   0   5  14       21.35        6.73      6.39 o 
  -5   6  14      794.02      613.11     72.50 o 
  -4   6  14      232.47      142.55     47.76 o 
  -3   6  14      115.37      108.90     12.68 o 
  -2   6  14      274.13      221.86     27.59 o 
  -1   6  14     1030.66      924.46     67.45 o 
  -4   7  14      113.74      149.37     20.18 o 
  -3   7  14       10.43       11.77     11.77 o 
  -2   7  14        4.34        1.35      3.20 o 
  -1   7  14      342.96      156.77     20.18 o 
  -3   8  14       16.76        6.56      4.71 o 
  -2   8  14      416.32      367.03     30.45 o 
                                                 
